# Supplementary material for: Genome‐wide association mapping reveals novel genes and genomic regions controlling root‐lesion nematode resistance in chickpea mini core collection
Source: Plant Genome. 2024 Sep 13;18(1):e20508. doi: 10.1002/tpg2.20508 (PMC11718594; doi:10.1002/tpg2.20508)
Supplement: Supplementary file 1 — Supplementary Table 1: Chickpea mini core collection used in the study. [file TPG2-18-e20508-s003.xlsx]

## Sheet: Supplementary Table 1
Supplementary Table 1: Chickpea mini core collection used in the study
Genotype	Species	Origin	Biological status	Market class
ICC8740	Cicer arietinum	Afghanistan	Landrace	Kabuli
ICC8855	Cicer arietinum	Afghanistan	Landrace	Kabuli
ICC9643	Cicer arietinum	Afghanistan	Landrace	Desi
ICC9755	Cicer arietinum	Afghanistan	Landrace	Desi
ICC9848	Cicer arietinum	Afghanistan	Landrace	Pea-shaped
ICC9862	Cicer arietinum	Afghanistan	Landrace	Pea-shaped
ICC2210	Cicer arietinum	Algeria	Landrace	Desi
ICC7272	Cicer arietinum	Algeria	Landrace	Kabuli
ICC12155	Cicer arietinum	Bangladesh	Landrace	Desi
ICC11764	Cicer arietinum	Chile	Landrace	Kabuli
ICC11284	Cicer arietinum	CIS	NA	NA
ICC6306	Cicer arietinum	CIS	Advanced cultivar	Desi
ICC7323	Cicer arietinum	CIS	Landrace	Pea-shaped
ICC7668	Cicer arietinum	CIS	Landrace	Kabuli
ICC12328	Cicer arietinum	Cyprus	Landrace	Kabuli
ICC3325	Cicer arietinum	Cyprus	Landrace	Desi
ICC10885	Cicer arietinum	Ethiopia	Landrace	Kabuli
ICC12537	Cicer arietinum	Ethiopia	Landrace	Desi
ICC12654	Cicer arietinum	Ethiopia	Landrace	Desi
ICC12726	Cicer arietinum	Ethiopia	Landrace	Desi
ICC12824	Cicer arietinum	Ethiopia	Landrace	Desi
ICC12851	Cicer arietinum	Ethiopia	Landrace	Desi
ICC12866	Cicer arietinum	Ethiopia	Landrace	Desi
ICC13863	Cicer arietinum	Ethiopia	Landrace	Desi
ICC13892	Cicer arietinum	Ethiopia	Landrace	Desi
ICC14051	Cicer arietinum	Ethiopia	Landrace	Desi
ICC14077	Cicer arietinum	Ethiopia	Landrace	Desi
ICC14098	Cicer arietinum	Ethiopia	Landrace	Desi
ICC8607	Cicer arietinum	Ethiopia	Landrace	Desi
ICC8621	Cicer arietinum	Ethiopia	Landrace	Desi
ICC10393	Cicer arietinum	India	Landrace	Desi
ICC10399	Cicer arietinum	India	Landrace	Desi
ICC10945	Cicer arietinum	India	Landrace	Desi
ICC11121	Cicer arietinum	India	Landrace	Desi
ICC11198	Cicer arietinum	India	Landrace	Desi
ICC11378	Cicer arietinum	India	Landrace	Desi
ICC11584	Cicer arietinum	India	Landrace	Desi
ICC11627	Cicer arietinum	India	Landrace	Desi
ICC11664	Cicer arietinum	India	Landrace	Desi
ICC1180	Cicer arietinum	India	Landrace	Desi
ICC1194	Cicer arietinum	India	Landrace	Desi
ICC1205	Cicer arietinum	India	Landrace	Desi
ICC1230	Cicer arietinum	India	Landrace	Desi
ICC12492	Cicer arietinum	India	Landrace	Kabuli
ICC12916	Cicer arietinum	India	Landrace	Desi
ICC12928	Cicer arietinum	India	Landrace	Desi
ICC12947	Cicer arietinum	India	Landrace	Desi
ICC13077	Cicer arietinum	India	Landrace	Kabuli
ICC13124	Cicer arietinum	India	Landrace	Desi
ICC1356	Cicer arietinum	India	Landrace	Desi
ICC1392	Cicer arietinum	India	Landrace	Desi
ICC1397	Cicer arietinum	India	Landrace	Desi
ICC1398	Cicer arietinum	India	Landrace	Desi
ICC1431	Cicer arietinum	India	Landrace	Desi
ICC14402	Cicer arietinum	India	Breeding material	Desi
ICC14595	Cicer arietinum	India	Landrace	Desi
ICC14669	Cicer arietinum	India	Landrace	Desi
ICC14778	Cicer arietinum	India	Landrace	Desi
ICC14799	Cicer arietinum	India	Landrace	Desi
ICC14815	Cicer arietinum	India	Landrace	Desi
ICC14831	Cicer arietinum	India	Landrace	Desi
ICC1510	Cicer arietinum	India	Landrace	Desi
ICC15567	Cicer arietinum	India	Breeding material	Desi
ICC15606	Cicer arietinum	India	Landrace	Desi
ICC15610	Cicer arietinum	India	Landrace	Desi
ICC15618	Cicer arietinum	India	Landrace	Desi
ICC15868	Cicer arietinum	India	Landrace	Desi
ICC15888	Cicer arietinum	India	Landrace	Pea-shaped
ICC16903	Cicer arietinum	India	Landrace	Desi
ICC1710	Cicer arietinum	India	Landrace	Desi
ICC1715	Cicer arietinum	India	Landrace	Desi
ICC1882	Cicer arietinum	India	Landrace	Desi
ICC1915	Cicer arietinum	India	Landrace	Desi
ICC1923	Cicer arietinum	India	Landrace	Desi
ICC2065	Cicer arietinum	India	Landrace	Desi
ICC2072	Cicer arietinum	India	Landrace	Desi
ICC2242	Cicer arietinum	India	Landrace	Desi
ICC283	Cicer arietinum	India	Landrace	Desi
ICC440	Cicer arietinum	India	Landrace	Desi
ICC4533	Cicer arietinum	India	Landrace	Desi
ICC456	Cicer arietinum	India	Landrace	Desi
ICC4567	Cicer arietinum	India	Landrace	Desi
ICC4593	Cicer arietinum	India	Landrace	Desi
ICC4639	Cicer arietinum	India	Landrace	Desi
ICC4657	Cicer arietinum	India	Landrace	Desi
ICC4872	Cicer arietinum	India	Landrace	Pea-shaped
ICC4918	Cicer arietinum	India	Advanced cultivar	Desi
ICC506	Cicer arietinum	India	Landrace	Desi
ICC5135	Cicer arietinum	India	Breeding material	Desi
ICC5337	Cicer arietinum	India	Landrace	Kabuli
ICC5383	Cicer arietinum	India	Landrace	Desi
ICC5434	Cicer arietinum	India	Landrace	Desi
ICC5613	Cicer arietinum	India	Landrace	Desi
ICC5639	Cicer arietinum	India	Landrace	Desi
ICC5845	Cicer arietinum	India	Landrace	Desi
ICC5878	Cicer arietinum	India	Landrace	Desi
ICC5879	Cicer arietinum	India	Landrace	Pea-shaped
ICC637	Cicer arietinum	India	Landrace	Desi
ICC67	Cicer arietinum	India	Landrace	Desi
ICC708	Cicer arietinum	India	Landrace	Desi
ICC7255	Cicer arietinum	India	Landrace	Kabuli
ICC7441	Cicer arietinum	India	Landrace	Desi
ICC762	Cicer arietinum	India	Landrace	Desi
ICC791	Cicer arietinum	India	Landrace	Desi
ICC8318	Cicer arietinum	India	Landrace	Desi
ICC8350	Cicer arietinum	India	Landrace	Pea-shaped
ICC8384	Cicer arietinum	India	Landrace	Desi
ICC867	Cicer arietinum	India	Landrace	Desi
ICC8950	Cicer arietinum	India	Landrace	Desi
ICC95	Cicer arietinum	India	Landrace	Desi
ICC9586	Cicer arietinum	India	Landrace	Desi
ICC9942	Cicer arietinum	India	Landrace	Desi
ICC1083	Cicer arietinum	Iran	Landrace	Desi
ICC1098	Cicer arietinum	Iran	Landrace	Desi
ICC13187	Cicer arietinum	Iran	Breeding material	Kabuli
ICC13219	Cicer arietinum	Iran	Landrace	Desi
ICC13283	Cicer arietinum	Iran	Landrace	Kabuli
ICC13357	Cicer arietinum	Iran	Landrace	Kabuli
ICC13441	Cicer arietinum	Iran	Landrace	Kabuli
ICC13461	Cicer arietinum	Iran	Landrace	Kabuli
ICC13523	Cicer arietinum	Iran	Landrace	Kabuli
ICC13524	Cicer arietinum	Iran	Landrace	Desi
ICC13599	Cicer arietinum	Iran	Landrace	Desi
ICC13628	Cicer arietinum	Iran	Landrace	Kabuli
ICC13764	Cicer arietinum	Iran	Landrace	Kabuli
ICC15264	Cicer arietinum	Iran	Landrace	Kabuli
ICC15294	Cicer arietinum	Iran	Landrace	Desi
ICC2263	Cicer arietinum	Iran	Landrace	Desi
ICC2277	Cicer arietinum	Iran	Landrace	Kabuli
ICC2507	Cicer arietinum	Iran	Landrace	Desi
ICC2580	Cicer arietinum	Iran	Landrace	Desi
ICC2629	Cicer arietinum	Iran	Landrace	Desi
ICC2720	Cicer arietinum	Iran	Landrace	Desi
ICC2884	Cicer arietinum	Iran	Landrace	Desi
ICC2919	Cicer arietinum	Iran	Landrace	Desi
ICC2969	Cicer arietinum	Iran	Landrace	Desi
ICC2990	Cicer arietinum	Iran	Landrace	Desi
ICC3230	Cicer arietinum	Iran	Landrace	Desi
ICC3362	Cicer arietinum	Iran	Landrace	Desi
ICC3512	Cicer arietinum	Iran	Landrace	Desi
ICC3631	Cicer arietinum	Iran	Landrace	Desi
ICC3761	Cicer arietinum	Iran	Landrace	Desi
ICC3776	Cicer arietinum	Iran	Landrace	Desi
ICC3946	Cicer arietinum	Iran	Landrace	Desi
ICC4182	Cicer arietinum	Iran	Landrace	Desi
ICC4418	Cicer arietinum	Iran	Landrace	Desi
ICC4463	Cicer arietinum	Iran	Landrace	Desi
ICC4814	Cicer arietinum	Iran	Landrace	Desi
ICC6537	Cicer arietinum	Iran	Breeding material	Desi
ICC6571	Cicer arietinum	Iran	Landrace	Desi
ICC6579	Cicer arietinum	Iran	Landrace	Desi
ICC6802	Cicer arietinum	Iran	Landrace	Desi
ICC6811	Cicer arietinum	Iran	Landrace	Desi
ICC6816	Cicer arietinum	Iran	Landrace	Desi
ICC6874	Cicer arietinum	Iran	Landrace	Desi
ICC6877	Cicer arietinum	Iran	Landrace	Desi
ICC7315	Cicer arietinum	Iran	Landrace	Kabuli
ICC7554	Cicer arietinum	Iran	Landrace	Desi
ICC7819	Cicer arietinum	Iran	Landrace	Desi
ICC7867	Cicer arietinum	Iran	Landrace	Desi
ICC8058	Cicer arietinum	Iran	Landrace	Kabuli
ICC9002	Cicer arietinum	Iran	Landrace	Desi
ICC9137	Cicer arietinum	Iran	Landrace	Kabuli
ICC9402	Cicer arietinum	Iran	Landrace	Kabuli
ICC3421	Cicer arietinum	Israel	Landrace	Kabuli
ICC7571	Cicer arietinum	Israel	Landrace	Kabuli
ICC6293	Cicer arietinum	Italy	Landrace	Desi
ICC8522	Cicer arietinum	Italy	Landrace	Desi
ICC16261	Cicer arietinum	Malawi	Landrace	Desi
ICC16269	Cicer arietinum	Malawi	Landrace	Desi
ICC16374	Cicer arietinum	Malawi	Breeding material	Desi
ICC12028	Cicer arietinum	Mexico	Landrace	Desi
ICC12037	Cicer arietinum	Mexico	Breeding material	Kabuli
ICC5504	Cicer arietinum	Mexico	Landrace	Desi
ICC15406	Cicer arietinum	Morocco	Landrace	Kabuli
ICC15435	Cicer arietinum	Morocco	Landrace	Kabuli
ICC15510	Cicer arietinum	Morocco	Landrace	Desi
ICC15518	Cicer arietinum	Morocco	Landrace	Kabuli
ICC4841	Cicer arietinum	Morocco	Landrace	Kabuli
ICC12307	Cicer arietinum	Myanmar	Landrace	Desi
ICC16207	Cicer arietinum	Myanmar	Landrace	Desi
ICC11944	Cicer arietinum	Nepal	Landrace	Desi
ICC12299	Cicer arietinum	Nepal	Landrace	Desi
ICC1164	Cicer arietinum	Nigeria	Landrace	Desi
ICC1052	Cicer arietinum	Pakistan	Landrace	Desi
ICC1161	Cicer arietinum	Pakistan	Landrace	Desi
ICC16487	Cicer arietinum	Pakistan	Landrace	Desi
ICC16524	Cicer arietinum	Pakistan	Landrace	Desi
ICC8195	Cicer arietinum	Pakistan	Landrace	Desi
ICC7308	Cicer arietinum	Peru	Landrace	Kabuli
ICC16796	Cicer arietinum	Portugal	Landrace	Kabuli
ICC15697	Cicer arietinum	Syria	Landrace	Kabuli
ICC15802	Cicer arietinum	Syria	Landrace	Kabuli
ICC15612	Cicer arietinum	Tanzania	Landrace	Desi
ICC10341	Cicer arietinum	Turkey	Landrace	Pea-shaped
ICC10755	Cicer arietinum	Turkey	Landrace	Kabuli
ICC11879	Cicer arietinum	Turkey	Landrace	Kabuli
ICC4495	Cicer arietinum	Turkey	Landrace	Desi
ICC7184	Cicer arietinum	Turkey	Landrace	Desi
ICC8261	Cicer arietinum	Turkey	Landrace	Kabuli
ICC13816	Cicer arietinum	USA	NA	NA
ICC8151	Cicer arietinum	USA	Landrace	Kabuli
