# Supplementary material for: Genome‐wide association mapping reveals novel genes and genomic regions controlling root‐lesion nematode resistance in chickpea mini core collection
Source: Plant Genome. 2024 Sep 13;18(1):e20508. doi: 10.1002/tpg2.20508 (PMC11718594; doi:10.1002/tpg2.20508)
Supplement: Supplementary file 2 — Supplementary Table 2: Descriptive statistics, analysis variance analysis, broad‐sense heritability (H2) values for E1 (Jabalpur 2020–21) and E2 (Jabalpur 2021–22) experiment. [file TPG2-18-e20508-s001.xlsx]

## Sheet: Sheet1
Supplementary Table 2: Descriptive statistics, analysis variance analysis, broad-sense heritability (H2) values for E1 (Jabalpur 2020-21) and E2 (Jabalpur 2021-22) experiment.
Location	Mean	CV	Minimum	Maximum	p-value	H2
E1	2.4925 ± 1.02	2.5	0.94	5.81	***	0.99
E2	2.5128 ± 1.04	2.4	0.97	5.69	***	0.98
Note: **, *** Significant at p < 0.01 and p < 0.001 levels, respectively. CV: Coefficient of variation.
