# Supplementary material for: Genome‐wide association mapping reveals novel genes and genomic regions controlling root‐lesion nematode resistance in chickpea mini core collection
Source: Plant Genome. 2024 Sep 13;18(1):e20508. doi: 10.1002/tpg2.20508 (PMC11718594; doi:10.1002/tpg2.20508)
Supplement: Supplementary file 3 — Supplementary Table 3: Reproduction Factor values in different experiments [file TPG2-18-e20508-s006.xlsx]

## Sheet: Supplementary Table 2
Supplementary Table 3: Reproduction Factor values in different experiments
Genotype	E1	E2	E1-2	E3	E1-3
ICC2242	1.07	1.08	1.08	0.923517	1.00176
ICC3512	0.955008	0.990718	0.973333	1.10049	1.03691
ICC14815	1.03214	1.03775	1.03667	1.04425	1.04046
ICC2263	1.08431	1.12094	1.10333	1.03795	1.07064
ICC16374	1.17467	1.13545	1.155	0.987249	1.07112
ICC8855	1.00345	1.00059	1.00167	1.17345	1.08756
ICC14051	1.2106	1.17192	1.19	1.02829	1.10914
ICC1915	1.12113	1.24936	1.18667	1.05576	1.12121
ICC1923	1.26297	1.21785	1.24167	1.02558	1.13362
ICC2277	1.2165	1.19647	1.20833	1.05934	1.13384
ICC16269	1.22483	1.26606	1.245	1.06292	1.15396
ICC13628	1.39014	1.36144	1.37667	0.940672	1.15867
ICC2720	1.31885	1.33053	1.325	1.02449	1.17474
ICC13523	1.24665	1.3065	1.27667	1.08192	1.1793
ICC283	1.42132	1.38329	1.40333	0.955437	1.17939
ICC15606	1.37334	1.4045	1.39	0.991266	1.19063
ICC4639	1.28672	1.23495	1.26	1.14631	1.20315
ICC14077	1.48002	1.47418	1.47667	0.935569	1.20612
ICC11664	1.46028	1.4788	1.47167	0.944255	1.20796
ICC67	1.41374	1.46836	1.44333	0.979541	1.21144
ICC4814	1.4006	1.36544	1.38333	1.0575	1.22041
ICC13764	1.34428	1.37902	1.36167	1.08692	1.22429
ICC1510	1.32054	1.38045	1.35	1.12003	1.23502
ICC14669	1.49728	1.45914	1.47833	1.02547	1.2519
ICC16524	1.48263	1.50554	1.49333	1.0461	1.26971
ICC13863	1.66484	1.67162	1.67	0.913963	1.29198
ICC13461	1.45618	1.48963	1.47167	1.14924	1.31045
ICC2884	1.49713	1.45629	1.47667	1.14739	1.31203
ICC4918	1.63197	1.64899	1.64	0.984861	1.31243
ICC1083	1.42738	1.74067	1.58667	1.04143	1.31405
ICC1710	1.58991	1.63554	1.61167	1.03231	1.32199
ICC13816	1.56466	1.52414	1.54167	1.1183	1.32998
ICC506	1.62162	1.65287	1.63833	1.03068	1.33451
ICC1431	1.69393	1.70439	1.7	0.974438	1.33722
ICC14402	1.62086	1.65549	1.63667	1.04914	1.3429
ICC2210	1.73281	1.78958	1.76167	0.934809	1.34824
ICC8261	1.67778	1.654	1.665	1.0386	1.3518
ICC4872	1.6927	1.64522	1.66667	1.03871	1.35269
ICC15406	1.55181	1.61097	1.58333	1.16216	1.37275
ICC2507	1.65003	1.62673	1.64	1.12861	1.38431
ICC3362	1.78174	1.80958	1.795	0.980301	1.38765
ICC9848	1.6912	1.72226	1.70833	1.07194	1.39013
ICC7554	1.78559	1.73235	1.76	1.02406	1.39203
ICC12028	1.66181	1.6569	1.65667	1.13393	1.3953
ICC14098	1.81176	1.79614	1.80167	0.989529	1.3956
ICC8384	1.82862	1.8262	1.83	0.96206	1.39603
ICC2580	1.81147	1.85702	1.83333	0.958803	1.39607
ICC13187	1.78565	1.82516	1.80833	1.00907	1.4087
ICC1882	1.74743	1.79343	1.77333	1.04501	1.40917
ICC11584	1.78599	1.79743	1.79	1.03372	1.41186
ICC13599	1.81402	1.77247	1.795	1.03936	1.41718
ICC10399	1.90104	1.93653	1.92	0.922757	1.42138
ICC1098	2.22189	1.46031	1.84333	1.00278	1.42305
ICC11879	1.76798	1.73613	1.74833	1.11015	1.42924
ICC637	1.90162	1.94594	1.92167	0.939586	1.43063
ICC9755	1.91127	1.86847	1.88833	0.984969	1.43665
ICC6877	1.90259	1.8581	1.88167	1.00495	1.44331
ICC15510	1.82038	1.86456	1.845	1.06271	1.45385
ICC1205	1.9179	1.83444	1.87667	1.03502	1.45584
ICC3325	1.9255	1.90563	1.915	1.00256	1.45878
ICC3946	1.79959	1.84053	1.82	1.10755	1.46377
ICC2919	1.89516	1.84665	1.87167	1.06347	1.46757
ICC5337	2.13192	2.15947	2.14667	0.79019	1.46843
ICC15697	1.98676	2.07942	2.03333	0.903757	1.46855
ICC12492	1.87979	1.90116	1.89	1.05066	1.47033
ICC11121	1.92116	1.94507	1.935	1.02004	1.47752
ICC13219	1.89423	1.85756	1.875	1.08453	1.47977
ICC15294	1.92627	1.89616	1.91167	1.05999	1.48583
ICC13892	1.92859	1.93596	1.93333	1.05326	1.4933
ICC7867	2.01512	1.982	2	0.990832	1.49542
ICC12155	2.00277	2.05844	2.03167	0.973135	1.5024
ICC11198	1.97059	1.9355	1.95333	1.05891	1.50612
ICC15567	1.92461	1.95947	1.94167	1.07541	1.50854
ICC4593	1.87383	1.91897	1.89667	1.12112	1.50889
ICC3631	1.8294	1.86083	1.84333	1.188	1.51567
ICC4841	1.96004	1.98683	1.97167	1.07639	1.52403
ICC9586	2.01514	2.05777	2.03667	1.01504	1.52586
ICC4567	2.01601	1.98716	2.00167	1.06064	1.53116
ICC4463	1.90745	1.86493	1.88833	1.17606	1.5322
ICC4533	2.0004	1.97133	1.98667	1.08453	1.5356
ICC1161	1.42536	2.78065	2.10333	0.980518	1.54193
ICC13524	1.91816	1.95468	1.935	1.16911	1.55205
ICC7323	2.00542	2.02402	2.01333	1.11308	1.56321
ICC16261	2.0092	2.03231	2.02	1.11102	1.56551
ICC13441	2.07602	2.10487	2.09	1.04881	1.5694
ICC1356	2.45328	1.89379	2.175	0.966403	1.5707
ICC1715	2.2084	2.13765	2.17333	0.969986	1.57166
ICC16207	2.18269	2.13311	2.15667	0.991266	1.57397
ICC9643	2.13974	2.12804	2.13333	1.0373	1.58532
ICC6816	2.26554	2.28758	2.27667	0.898654	1.58766
ICC11378	2.02817	2.06027	2.04333	1.13947	1.5914
ICC95	2.23569	2.32129	2.27833	0.91114	1.59474
ICC7272	2.08374	2.03669	2.06	1.14034	1.60017
ICC2629	2.0869	2.13843	2.11167	1.10266	1.60716
ICC440	2.20107	2.247	2.22667	0.994089	1.61038
ICC8058	2.34476	2.32422	2.33333	0.888014	1.61067
ICC7571	2.12779	2.17363	2.15	1.07628	1.61314
ICC4495	2.24607	2.27995	2.26167	0.97042	1.61604
ICC9137	2.1061	2.07443	2.09	1.14631	1.61815
ICC3230	2.2283	2.24706	2.23667	1.0005	1.61858
ICC11627	2.27966	2.22782	2.25333	0.986272	1.6198
ICC5434	2.14182	2.17915	2.16	1.11015	1.63508
ICC12947	2.14974	2.1622	2.15667	1.1335	1.64508
ICC12299	2.22747	2.27183	2.25	1.04262	1.64631
ICC15618	2.42956	2.38573	2.40667	0.896374	1.65152
ICC5135	2.40494	2.4352	2.41833	0.894094	1.65621
ICC14831	2.39519	2.4078	2.4	0.915266	1.65763
ICC15868	2.37574	2.36875	2.37167	0.958478	1.66507
ICC11944	2.2609	2.30894	2.285	1.05283	1.66891
ICC2065	2.27	2.28043	2.275	1.08171	1.67835
ICC5504	2.30007	2.33843	2.32	1.04588	1.68294
ICC2990	2.33981	2.30802	2.325	1.04186	1.68343
ICC12328	2.36726	2.3847	2.37333	1.00364	1.68849
ICC16487	2.32987	2.37856	2.35333	1.0575	1.70541
ICC15612	2.40364	2.35273	2.38	1.04164	1.71082
ICC762	2.45152	2.42004	2.43667	0.998975	1.71782
ICC456	2.33372	2.47127	2.40167	1.05283	1.72725
ICC3421	2.32141	2.2542	2.29	1.18474	1.73737
ICC15264	2.33253	2.29916	2.31667	1.15923	1.73795
ICC7819	2.4535	2.46148	2.45833	1.02156	1.73995
ICC1397	2.719	1.94212	2.33167	1.14837	1.74002
ICC7441	2.50662	2.54165	2.52333	0.964775	1.74405
ICC1180	2.34009	2.50322	2.42167	1.08985	1.75576
ICC12037	2.4236	2.44807	2.43667	1.08182	1.75924
ICC8621	2.46112	2.50751	2.48333	1.04458	1.76395
ICC8318	2.60266	2.61495	2.60833	0.940237	1.77429
ICC14778	2.43403	2.45884	2.445	1.12687	1.78594
ICC1194	1.63465	3.24593	2.44	1.16477	1.80238
ICC15802	2.63109	2.69516	2.665	0.957609	1.8113
ICC9942	2.46351	2.48821	2.47667	1.15923	1.81795
ICC4182	2.58245	2.56107	2.57	1.0753	1.82265
ICC14799	2.53578	2.59768	2.56833	1.08866	1.82849
ICC12307	2.60271	2.61969	2.61167	1.05695	1.83431
ICC8740	2.66703	2.67403	2.67167	1.0449	1.85828
ICC867	2.71697	2.75216	2.73333	1.01211	1.87272
ICC6802	2.73573	2.72102	2.72833	1.01798	1.87315
ICC1052	2.5885	2.64996	2.62	1.12796	1.87398
ICC1164	2.20837	3.06174	2.635	1.13208	1.88354
ICC14595	2.81693	2.83872	2.82667	0.940454	1.88356
ICC15610	2.70329	2.77482	2.73833	1.04772	1.89303
ICC10885	2.73557	2.72564	2.73	1.05782	1.89391
ICC708	2.67643	2.71836	2.69833	1.13643	1.91738
ICC15888	2.79427	2.78821	2.79167	1.11026	1.95096
ICC1230	2.69087	2.96468	2.83	1.08572	1.95786
ICC1398	2.595	3.21541	2.90333	1.04175	1.97254
ICC1392	3.05363	2.73585	2.89333	1.05532	1.97433
ICC9862	2.81305	2.75283	2.78333	1.17486	1.9791
ICC7668	2.91436	2.86835	2.89167	1.06683	1.97925
ICC10755	2.90306	2.83072	2.86667	1.09213	1.9794
ICC8607	3.00101	2.9889	2.99333	0.982581	1.98796
ICC6293	2.84645	2.88753	2.86667	1.11558	1.99112
ICC13357	2.78775	2.75671	2.77333	1.21145	1.99239
ICC13124	3.02072	2.99319	3.00667	1.01059	2.00863
ICC10341	2.84837	2.84191	2.84667	1.19886	2.02276
ICC4657	2.99437	2.94027	2.96667	1.08942	2.02804
ICC5613	3.00468	3.02281	3.01167	1.04751	2.02959
ICC11764	2.92954	2.95631	2.94333	1.1424	2.04287
ICC7184	3.02633	3.01189	3.01833	1.07856	2.04845
ICC2072	3.09935	3.14597	3.12333	0.999192	2.06126
ICC7308	3.04086	3.08862	3.065	1.07736	2.07118
ICC791	3.05876	3.15382	3.10833	1.04371	2.07602
ICC15435	3.10097	3.1286	3.115	1.11558	2.11529
ICC5383	3.16382	3.15299	3.16	1.07704	2.11852
ICC3761	3.14021	3.11443	3.12833	1.12199	2.12516
ICC4418	3.20905	3.22887	3.22	1.12144	2.17072
ICC13283	3.14964	3.17537	3.16167	1.19386	2.17776
ICC8522	3.47058	3.47827	3.475	0.891271	2.18314
ICC8151	3.39449	3.38421	3.38833	1.02959	2.20896
ICC3776	3.49456	3.45074	3.47333	1.0993	2.28631
ICC2969	3.5733	3.60742	3.59	1.00093	2.29546
ICC5878	3.63076	3.65818	3.645	0.969118	2.30706
ICC13077	3.48103	3.51502	3.49667	1.19158	2.34412
ICC5845	3.70875	3.64894	3.67833	1.15445	2.41639
ICC5639	3.84251	3.78988	3.81667	1.02894	2.4228
ICC16903	3.92538	3.83288	3.88	0.997455	2.43873
ICC16796	3.67959	3.71371	3.69667	1.18105	2.43886
ICC9402	3.82465	3.79987	3.81167	1.07248	2.44207
ICC12537	3.91164	3.89158	3.90333	1.00592	2.45463
ICC6579	3.90907	3.93708	3.92333	1.01027	2.4668
ICC7255	3.92978	3.87449	3.90333	1.11547	2.5094
ICC15518	3.89862	3.81782	3.85833	1.21916	2.53875
ICC8950	4.24759	4.27052	4.25833	0.861522	2.55993
ICC5879	4.18433	4.22127	4.20167	1.03155	2.61661
ICC8195	4.17377	4.22163	4.19667	1.05934	2.628
ICC6874	4.17331	4.22803	4.20167	1.06846	2.63506
ICC12726	4.40397	4.37222	4.38833	0.933832	2.66108
ICC10393	4.34955	4.39581	4.37167	0.965535	2.6686
ICC6571	4.29605	4.29598	4.29667	1.1107	2.70368
ICC10945	4.4155	4.46012	4.43667	1.00278	2.71972
ICC6811	4.7004	4.62519	4.66167	1.02319	2.84243
ICC9002	4.69469	4.72488	4.70833	1.01548	2.86191
ICC11284	4.62041	4.62275	4.62167	1.10744	2.86455
ICC6306	4.82285	4.86643	4.845	1.01418	2.92959
ICC6537	5.04454	5.0119	5.02833	0.863694	2.94601
ICC7315	4.99077	4.94773	4.97	1.00332	2.98666
ICC8350	5.04792	5.00243	5.02667	1.00028	3.01347
ICC12916	5.03881	5.17234	5.10667	0.938392	3.02253
ICC12928	5.24474	5.26619	5.25333	1.04946	3.1514
ICC12654	5.25119	5.21365	5.23333	1.13686	3.1851
ICC12866	5.49016	5.50391	5.49667	0.983232	3.23995
ICC12824	5.49592	5.52709	5.51167	1.03708	3.27438
ICC12851	5.68363	5.67896	5.68	0.997998	3.339
	E1	E2	E1-2	E3	E1-3
Min	0.955008	0.990718	0.973333	0.79019	1.00176
Max	5.68363	5.67896	5.68	1.21916	3.339
Avg	2.49246	2.51257	2.50262	1.04466	1.77364
Experiment 1 (E1)	Jabalpur 2020-21
Experiment 2 (E2)	Jabalpur 2021-22
Experiment 1-2 (E1-2)	Jabalpur pooled
Experiment 3 (E3)	Australia
Experiment 1-3 (E1-3)	Jalpur-Australia combined
