# Supplementary material for: Genome‐wide association mapping reveals novel genes and genomic regions controlling root‐lesion nematode resistance in chickpea mini core collection
Source: Plant Genome. 2024 Sep 13;18(1):e20508. doi: 10.1002/tpg2.20508 (PMC11718594; doi:10.1002/tpg2.20508)
Supplement: Supplementary file 4 — Supplementary Table 4: Summary and distribution of SNPs on chickpea chromosomes. [file TPG2-18-e20508-s008.xlsx]

## Sheet: Sheet1
Supplementary Table 4: Summary and distribution of SNPs on chickpea chromosomes
Chromosome	Length	Variants	% Variants	Average	Variants rate
Chr 1	48356986	72162	15.1506	59537.4	670.117
Chr 2	36634234	46050	9.6683	59537.4	795.532
Chr 3	39987825	30537	6.41131	59537.4	1309.49
Chr 4	49188944	163961	34.424	59537.4	300.004
Chr 5	48157292	32205	6.76151	59537.4	1495.34
Chr 6	59460895	58558	12.2944	59537.4	1015.42
Chr 7	48952788	53936	11.324	59537.4	907.609
Chr 8	16477078	18890	3.966	59537.4	872.265
Total	347216042	476299	100	59537.4	728.988
