# Supplementary material for: Genome‐wide association mapping reveals novel genes and genomic regions controlling root‐lesion nematode resistance in chickpea mini core collection
Source: Plant Genome. 2024 Sep 13;18(1):e20508. doi: 10.1002/tpg2.20508 (PMC11718594; doi:10.1002/tpg2.20508)
Supplement: Supplementary file 5 — Supplementary Table 5: Principal component analysis using SNPs identified on 202 chickpea mini core collection. [file TPG2-18-e20508-s007.xlsx]

## Sheet: Sheet1
Supplementary Table 5: Principal compenet analysis using the SNP data set from 202 chickpea accessions
Principal components	Eigen values	Percentage
1	25.115	0.2337
2	15.769	0.1468
3	12.473	0.1161
4	9.392	0.0874
5	5.842	0.0544
6	4.42	0.0411
7	3.875	0.0361
8	3.353	0.0312
9	3.236	0.0301
10	2.903	0.027
11	2.75	0.0256
12	2.586	0.0241
13	2.399	0.0223
14	2.343	0.0218
15	2.167	0.0202
16	1.97	0.0183
17	1.81	0.0168
18	1.734	0.0161
19	1.679	0.0156
20	1.637	0.0152
