# Supplementary material for: Genome‐wide association mapping reveals novel genes and genomic regions controlling root‐lesion nematode resistance in chickpea mini core collection
Source: Plant Genome. 2024 Sep 13;18(1):e20508. doi: 10.1002/tpg2.20508 (PMC11718594; doi:10.1002/tpg2.20508)
Supplement: Supplementary file 6 — Supplementary Table 6: Summary of significant marker‐trait associations identified using FarmCPU and BLINK models. [file TPG2-18-e20508-s005.xlsx]

## Sheet: Sheet1
Supplementary Table 6: Gene annotations of identified MTAs with Pratylechus thornei resistance in chickpea
Gene ID	Reference allele	Altered allele	Effect	Impact	Gene ID	Description
Ca1_18826977	T	C	intergenic	Modifier	Ca_17374	PTH GAG-POL-related reterotransposon
Ca1_26540727	T	G	intergenic	Modifier	Ca_18611	--
Ca2_3571754	C	T	intergenic	Modifier	Ca_10505	KH domain containing RNA binding protein
Ca2_5358519	T	C	intergenic	Modifier	Ca_14672	Glucose-6-Phosphate 1-Dehydrogenase (G6PD)
Ca2_24904377	T	C	intergenic	Modifier	Ca_24904	GAG-POL-related reterotransposon
Ca2_22703260	T	C	intron	Modifier	Ca_14990	RHO GTPASE-Activating protein REN1 ISOFORM X5
Ca2_3601211	A	G	synonymous	LOW	Ca_10503	Uncharecterized protein
Ca3_14051570	T	C	intergenic	Modifier	Ca_23300	Pathogenesis related Thaumatin like protein
Ca3_29050880	T	C	intergenic	Modifier	Ca_07210	--
Ca3_24194574	T	C	intron	Modifier	Ca_06100	Lysine tRNA ligase like
Ca4_4295113	T	C	intergenic	Modifier	Ca_03830	Copper trasport protein ATOX1-RELATED // Heavy ,etal associated domain containing protein related
Ca4_11367699	T	C	intergenic	Modifier	Ca_04370	Ethylene responsive transcription factor 15-related
Ca4_19855487	G	A	intergenic	Modifier	Ca_17121	Peroxidase 21
Ca5_16094293	C	A	intergenic	Modifier	Ca_17909	Telomerase reverse transcriptase (TERT, EST2)
Ca5_20722778	G	A	intergenic	Modifier	Ca_18222	Shikimate O-Hydroxycinnamoyl transferase
Ca5_29957708	T	A	intergenic	Modifier	Ca_16674	--
Ca5_44908084	C	T	intergenic	Modifier	Ca_03935	EAMA-Like transporter family
Ca6_2965425	G	A	intergenic	Modifier	Ca_10438	Protein tyrosine kinase
Ca6_10213780	T	A	intergenic	Modifier	Ca_08568	Traslation initiation factor EIF-2B subunit Gamma (EIF2B3)
Ca6_11810044	C	T	intergenic	Modifier	Ca_24838	Reterptransposon GAG Protein
Ca7_4089420	T	A	missense	Moderate	Ca_03058	Heat Shock Protein
Ca7_28366823	A	G	intergenic	Modifier	Ca_18922	Serine/ Threonine protein phosphatase
Ca7_28486300	T	G	intron	Modifier	Ca_18936	CCR4-NOT transcription complex protein
Ca7_29066406	T	C	intergenic	Modifier	Ca_11800	Protein eceriferum 1
Ca7_32774901	C	T	intron	Modifier	Ca_10016	MPPE1-like protein
Ca7_32943172	C	G	missense	Moderate	Ca_10004	Nodulating signalling pathway 1 protein
Ca7_32966636	A	T	intergenic	Modifier	Ca_10001	Guanosine-3',5'-BIS Diphosphate 3'-Pyrophosphohydrolase

## Sheet: Sheet2
Supplementary Table 6: Summary of significant marker-trait associations identified using FarmCPU and BLINK models
Sr. No.	Model	Chromosome	SNP position (bp)	P-value	MAFc	Effect	-log (P)	Experiment/Location
1	BLINK	2	3571754	2.75 × 10-09	0.0816832	-0.26284	8.56113	E1-3
2	BLINKa	2	3571754	5.10 × 10-09	0.08	0.51	8.29	E1
3	BLINKa	2	3571754	4.25 × 10-09	0.08	0.52	8.37	E1-2
4	BLINKa	2	3571754	5.35 × 10-09	0.08	0.52	8.27	E2
5	BLINKa	6	10213780	5.13 × 10-07	0.18	0.02	6.29	E3
6	BLINKa	6	2965425	5.52 × 10-07	0.08	-0.55	6.26	E1
7	BLINKa	6	2965425	7.99 × 10-07	0.08	-0.53	6.1	E1-2
8	FarmCPUb	2	24904377	1.46 × 10-08	0.0618812	-0.253765	7.83689	E1-3
9	FarmCPUb	2	3571754	4.36 × 10-09	0.0816832	-0.306678	8.36082	E1-3
10	FarmCPUb	3	29050880	6.51 × 10-07	0.20297	-0.159017	6.18612	E1-3
11	FarmCPUb	5	44908084	1.63 × 10-07	0.116337	-0.182888	6.78743	E1-3
12	FarmCPUb	2	10110663	7.63 × 10-12	0.0940594	0.0459565	11.1174	E3
13	FarmCPUb	2	22703260	1.88 × 10-07	0.18	0.3	6.73	E1-2
14	FarmCPUb	2	24904377	5.62 × 10-08	0.06	-0.49	7.25	E1
15	FarmCPUb	2	24904377	7.40 × 10-12	0.06	-0.61	11.13	E1-2
16	FarmCPUb	2	24904377	5.98 × 10-08	0.06	-0.57	7.22	E2
17	FarmCPUb	2	31860491	9.76 × 10-08	0.386139	-0.0155862	7.01014	E3
18	FarmCPUb	2	3571754	1.40 × 10-09	0.08	0.6	8.85	E1
19	FarmCPUb	2	3571754	5.88 × 10-10	0.08	0.62	9.23	E1-2
20	FarmCPUb	2	3571754	1.06 × 10-07	0.08	0.47	6.97	E2
21	FarmCPUb	2	5358519	6.66 × 10-10	0.06	0.04	9.17	E3
22	FarmCPUb	3	14051570	4.45 × 10-07	0.05	-0.56	6.35	E1-2
23	FarmCPUb	3	22937461	1.56 × 10-07	0.0965347	0.0317373	6.80655	E3
24	FarmCPUb	3	24194574	1.29 × 10-07	0.47	0.23	6.89	E1-2
25	FarmCPUb	3	24194574	3.11 × 10-09	0.47	0.32	8.51	E2
26	FarmCPUb	3	29050880	2.73 × 10-08	0.2	-0.36	7.56	E1
27	FarmCPUb	3	29050880	2.92 × 10-07	0.2	-0.29	6.53	E1-2
28	FarmCPUb	3	38071924	3.32 × 10-07	0.0544554	0.0323946	6.47782	E3
29	FarmCPUb	4	4295113	8.88 × 10-07	0.07	-0.45	6.05	E1
30	FarmCPUb	5	16094293	2.44 × 10-07	0.16	0.47	6.61	E1
31	FarmCPUb	5	16094293	1.40 × 10-08	0.16	0.5	7.85	E1-2
32	FarmCPUb	5	20722778	1.23 × 10-07	0.16	0.35	6.91	E1
33	FarmCPUb	5	37053082	6.36 × 10-10	0.175743	-0.0329624	9.19604	E3
34	FarmCPUb	5	44908084	4.88 × 10-08	0.12	0.31	7.31	E1-2
35	FarmCPUb	5	44908084	5.51 × 10-08	0.12	0.43	7.26	E2
36	FarmCPUb	6	10213780	5.70 × 10-18	0.18	0.04	17.24	E3
37	FarmCPUb	6	11810044	9.77 × 10-08	0.05	-0.09	9.01	E3
38	FarmCPUb	7	32774901	6.31 × 10-07	0.13	0.73	6.2	E1
39	FarmCPUb	7	32774901	3.54 × 10-08	0.13	0.84	7.45	E1-2
40	FarmCPUb	7	32943172	7.12 × 10-08	0.17	0.27	7.15	E2
41	FarmCPUb	7	32966636	3.09 × 10-08	0.17	-0.53	7.51	E1-2
42	FarmCPUb	7	4089420	3.86 × 10-07	0.06	0.6	6.41	E1-2
43	FarmCPUb	7	5937811	4.50 × 10-07	0.0643564	0.0296049	6.3465	E3
44	FarmCPUb	8	1865048	1.75 × 10-08	0.185644	-0.0287861	7.75469	E3
Note: aBLINK: Bayesian-information and Linkage-disequilibrium Iteratively Nested Keyway, bFarmCPU: Fixed and random model circulating probability unification, cMAF: Minor allele frequency
Experiment 1 (E1)
Experiment 2 (E2)
Experiment 1-2 (E1-2)
Experiment 3 (E3)
Experiment 1-3 (E1-3)

## Sheet: Sheet3
	Ca1_26540727
	Ca2_10110663
	Ca2_24904377
	Ca2_31860491
	Ca2_3571754
	Ca2_5358519
	Ca3_24194574
	Ca3_29050880
	Ca4_11367699
	Ca5_16094293
	Ca5_29957708
	Ca5_37053082
	Ca5_44908084
	Ca6_10213780
	Ca6_11810044
	Ca6_2965425
	Ca7_28486300
	Ca7_32774901
	Ca7_32943172
	Ca7_32966636
	Ca8_1865048

## Sheet: Sheet4
		E
		E1	E1	4
		E1	E1-2	7
		E1	E1-3	8
		E1	E1-4	2
		E1-2	E2	6
		E1-2	E4	7
		E1-2
		E1-2
		E1-2
		E1-2
		E1-2
		E1-3
		E1-3
		E1-3
		E1-3
		E1-3
		E1-3
		E1-3
		E1-3
		E1-4
		E1-4
		E2
		E2
		E2
		E2
		E2
		E2
		E4
		E4
		E4
		E4
		E4
		E4
		E4
