# Supplementary material for: Genome‐wide association mapping reveals novel genes and genomic regions controlling root‐lesion nematode resistance in chickpea mini core collection
Source: Plant Genome. 2024 Sep 13;18(1):e20508. doi: 10.1002/tpg2.20508 (PMC11718594; doi:10.1002/tpg2.20508)
Supplement: Supplementary file 7 — Supplementary Table 7: Gene annotations of identified MTAs with Pratylechus thornei resistance in chickpea. [file TPG2-18-e20508-s002.xlsx]

## Sheet: Sheet1
Supplementary Table 7: Gene annotations of identified MTAs with Pratylechus thornei resistance in chickpea
Gene ID	Reference allele	Altered allele	Effect	Impact	Gene ID	Description
Ca2_10110663	G	A	Intergenic	Modifier	Ca_20377	NOC2P family protein
Ca2_22703260	T	C	Intron	Modifier	Ca_14990	RHO GTPASE-Activating protein REN1 ISOFORM X5
Ca2_24904377	T	C	Intergenic	Modifier	Ca_24904	GAG-POL-related retrotransposon
Ca2_31860491	C	A	Intergenic	Modifier	Ca_17832	Zinc finger FYVE domain containing protein
Ca2_3571754	C	T	Intergenic	Modifier	Ca_10505	KH domain containing RNA binding protein
Ca2_5358519	T	C	Intergenic	Modifier	Ca_14672	Glucose-6-Phosphate 1-Dehydrogenase (G6PD)
Ca3_14051570	T	C	Intergenic	Modifier	Ca_23300	Pathogenesis related Thaumatin like protein
Ca3_22937461	G	A	Intergenic	Modifier	Ca_06213	Bowman-birk serine protease inhibitor family
Ca3_24194574	T	C	Intron	Modifier	Ca_06100	Lysine tRNA ligase like
Ca3_29050880	T	C	Intergenic	Modifier	Ca_07210	--
Ca3_38071924	T	C	Intergenic	Modifier	Ca_01150	Protein RALF-like 1-related
Ca4_4295113	T	C	Intergenic	Modifier	Ca_03830	Copper trasport protein ATOX1-RELATED // Heavy ,etal associated domain containing protein related
Ca5_16094293	C	A	Intergenic	Modifier	Ca_17909	Telomerase reverse transcriptase (TERT, EST2)
Ca5_20722778	G	A	Intergenic	Modifier	Ca_18222	Shikimate O-Hydroxycinnamoyl transferase
Ca5_37053082	G	A	Intergenic	Modifier	Ca_01510	Small seven transmembrane domain-containing protein
Ca5_44908084	C	T	Intergenic	Modifier	Ca_03935	EAMA-Like transporter family
Ca6_10213780	T	A	Intergenic	Modifier	Ca_08568	Traslation initiation factor EIF-2B subunit Gamma (EIF2B3)
Ca6_11810044	C	T	Intergenic	Modifier	Ca_24838	Retrotransposon GAG Protein
Ca6_2965425	G	A	Intergenic	Modifier	Ca_10438	Protein tyrosine kinase
Ca7_32774901	C	T	Intron	Modifier	Ca_10016	MPPE1-like protein
Ca7_32943172	C	G	Missense	Moderate	Ca_10004	Nodulating signalling pathway 1 protein
Ca7_32966636	A	T	Intergenic	Modifier	Ca_10001	Guanosine-3',5'-BIS Diphosphate 3'-Pyrophosphohydrolase
Ca7_4089420	T	A	Missense	Moderate	Ca_03058	Heat shock protein
Ca7_5937811	T	C	Intergenic	Modifier	Ca_06764	ATPase 6, Plasma membrane-type
Ca8_1865048	G	A	Intergenic	Modifier	Ca_02417	MYB-like DNA-binding protein MYB
