# Supplementary material for: Genome‐wide association mapping reveals novel genes and genomic regions controlling root‐lesion nematode resistance in chickpea mini core collection
Source: Plant Genome. 2024 Sep 13;18(1):e20508. doi: 10.1002/tpg2.20508 (PMC11718594; doi:10.1002/tpg2.20508)
Supplement: Supplementary file 8 — Supplementary Table 8: Haplotypes for the gene Ca_10016 encoding Metallophosphoesterase present on Ca7 [file TPG2-18-e20508-s004.xlsx]

## Sheet: Sheet1
Supplementary Table_8: Haplotypes for the gene Ca_10016 encoding Metallophosphoesterase present on Ca7
Genotypes	7_32774534	7_32774890	7_32774901	7_32774917	7_32775209	7_32775385	7_32775392	7_32775666	7_32775882	7_32775927	7_32776040	7_32776146	7_32776824	7_32776944	7_32777056	7_32777120	7_32777271	Haplotype ID	RF values	Response
ICC283	A	T	C	G	T	C	C	G	A	C	C	G	T	C	G	C	G	Hap1	1.17939	Susceptible
ICC1923	A	T	C	G	T	C	C	G	A	C	C	G	T	C	G	C	G	Hap1	1.13362	Susceptible
ICC2210	A	T	C	G	T	C	C	G	A	C	C	G	T	C	G	C	G	Hap1	1.34824	Susceptible
ICC67	A	T	C	G	T	C	C	G	A	C	C	G	T	C	G	C	G	Hap1	1.21144	Susceptible
ICC1710	A	T	C	G	T	C	C	G	A	C	C	G	T	C	G	C	G	Hap1	1.32199	Susceptible
ICC5337	A	T	C	G	T	C	C	G	A	C	C	G	T	C	G	C	G	Hap1	1.46843	Susceptible
ICC1083	A	T	C	G	T	C	C	G	A	C	C	G	T	C	G	C	G	Hap1	1.31405	Susceptible
ICC11198	A	T	C	G	T	C	C	G	A	C	C	G	T	C	G	C	G	Hap1	1.50612	Susceptible
ICC4841	A	T	C	G	T	C	C	G	A	C	C	G	T	C	G	C	G	Hap1	1.52403	Susceptible
ICC11627	A	T	C	G	T	C	C	G	A	C	C	G	T	C	G	C	G	Hap1	1.6198	Susceptible
ICC4533	A	T	C	G	T	C	C	G	A	C	C	G	T	C	G	C	G	Hap1	1.5356	Susceptible
ICC11121	A	T	C	G	T	C	C	G	A	C	C	G	T	C	G	C	G	Hap1	1.47752	Susceptible
ICC1715	A	T	C	G	T	C	C	G	A	C	C	G	T	C	G	C	G	Hap1	1.57166	Susceptible
ICC16487	A	T	C	G	T	C	C	G	A	C	C	G	T	C	G	C	G	Hap1	1.70541	Susceptible
ICC1356	A	T	C	G	T	C	C	G	A	C	C	G	T	C	G	C	G	Hap1	1.5707	Susceptible
ICC1882	A	T	C	G	T	C	C	G	A	C	C	G	T	C	G	C	G	Hap1	1.40917	Susceptible
ICC2065	A	T	C	G	T	C	C	G	A	C	C	G	T	C	G	C	G	Hap1	1.67835	Susceptible
ICC2629	A	T	C	G	T	C	C	G	A	C	C	G	T	C	G	C	G	Hap1	1.60716	Susceptible
ICC7867	A	T	C	G	T	C	C	G	A	C	C	G	T	C	G	C	G	Hap1	1.49542	Susceptible
ICC15612	A	T	C	G	T	C	C	G	A	C	C	G	T	C	G	C	G	Hap1	1.71082	Susceptible
ICC7441	A	T	C	G	T	C	C	G	A	C	C	G	T	C	G	C	G	Hap1	1.74405	Susceptible
ICC4593	A	T	C	G	T	C	C	G	A	C	C	G	T	C	G	C	G	Hap1	1.50889	Susceptible
ICC1194	A	T	C	G	T	C	C	G	A	C	C	G	T	C	G	C	G	Hap1	1.80238	Susceptible
ICC3631	A	T	C	G	T	C	C	G	A	C	C	G	T	C	G	C	G	Hap1	1.51567	Susceptible
ICC12299	A	T	C	G	T	C	C	G	A	C	C	G	T	C	G	C	G	Hap1	1.64631	Susceptible
ICC8621	A	T	C	G	T	C	C	G	A	C	C	G	T	C	G	C	G	Hap1	1.76395	Susceptible
ICC15868	A	T	C	G	T	C	C	G	A	C	C	G	T	C	G	C	G	Hap1	1.66507	Susceptible
ICC2263	A	T	C	G	T	C	C	A	A	C	C	G	T	C	G	A	G	Hap2	1.07064	Susceptible
ICC14669	A	T	C	G	T	C	C	A	A	C	C	G	T	C	G	A	G	Hap2	1.2519	Susceptible
ICC16374	A	T	C	G	T	C	C	A	A	C	C	G	T	C	G	A	G	Hap2	1.07112	Susceptible
ICC14402	A	T	C	G	T	C	C	A	A	C	C	G	T	C	G	A	G	Hap2	1.3429	Susceptible
ICC506	A	T	C	G	T	C	C	A	A	C	C	G	T	C	G	A	G	Hap2	1.33451	Susceptible
ICC13219	A	T	C	G	T	C	C	A	A	C	C	G	T	C	G	A	G	Hap2	1.47977	Susceptible
ICC637	A	T	C	G	T	C	C	A	A	C	C	G	T	C	G	A	G	Hap2	1.43063	Susceptible
ICC2919	A	T	C	G	T	C	C	A	A	C	C	G	T	C	G	A	G	Hap2	1.46757	Susceptible
ICC3325	A	T	C	G	T	C	C	A	A	C	C	G	T	C	G	A	G	Hap2	1.45878	Susceptible
ICC4567	A	T	C	G	T	C	C	A	A	C	C	G	T	C	G	A	G	Hap2	1.53116	Susceptible
ICC3946	A	T	C	G	T	C	C	A	A	C	C	G	T	C	G	A	G	Hap2	1.46377	Susceptible
ICC6816	A	T	C	G	T	C	C	A	A	C	C	G	T	C	G	A	G	Hap2	1.58766	Susceptible
ICC14831	A	T	C	G	T	C	C	A	A	C	C	G	T	C	G	A	G	Hap2	1.65763	Susceptible
ICC13441	A	T	C	G	T	C	C	A	A	C	C	G	T	C	G	A	G	Hap2	1.5694	Susceptible
ICC5434	A	T	C	G	T	C	C	A	A	C	C	G	T	C	G	A	G	Hap2	1.63508	Susceptible
ICC16524	A	T	C	G	T	C	C	A	A	C	C	G	T	C	G	A	G	Hap2	1.26971	Susceptible
ICC1180	A	T	C	G	T	C	C	A	A	C	C	G	T	C	G	A	G	Hap2	1.75576	Susceptible
ICC16261	A	T	C	G	T	C	C	A	A	C	C	G	T	C	G	A	G	Hap2	1.56551	Susceptible
ICC1915	A	T	C	G	T	C	C	A	A	C	C	G	T	C	G	C	G	Hap3	1.12121	Susceptible
ICC4639	A	T	C	G	T	C	C	A	A	C	C	G	T	C	G	C	G	Hap3	1.20315	Susceptible
ICC16269	A	T	C	G	T	C	C	A	A	C	C	G	T	C	G	C	G	Hap3	1.15396	Susceptible
ICC13628	A	T	C	G	T	C	C	A	A	C	C	G	T	C	G	C	G	Hap3	1.15867	Susceptible
ICC8855	A	T	C	G	T	C	C	A	A	C	C	G	T	C	G	C	G	Hap3	1.08756	Susceptible
ICC2884	A	T	C	G	T	C	C	A	A	C	C	G	T	C	G	C	G	Hap3	1.31203	Susceptible
ICC2507	A	T	C	G	T	C	C	A	A	C	C	G	T	C	G	C	G	Hap3	1.38431	Susceptible
ICC9755	A	T	C	G	T	C	C	A	A	C	C	G	T	C	G	C	G	Hap3	1.43665	Susceptible
ICC13461	A	T	C	G	T	C	C	A	A	C	C	G	T	C	G	C	G	Hap3	1.31045	Susceptible
ICC9643	A	T	C	G	T	C	C	A	A	C	C	G	T	C	G	C	G	Hap3	1.58532	Susceptible
ICC7323	A	T	C	G	T	C	C	A	A	C	C	G	T	C	G	C	G	Hap3	1.56321	Susceptible
ICC4463	A	T	C	G	T	C	C	A	A	C	C	G	T	C	G	C	G	Hap3	1.5322	Susceptible
ICC7571	A	T	C	G	T	C	C	A	A	C	C	G	T	C	G	C	G	Hap3	1.61314	Susceptible
ICC15510	A	T	C	G	T	C	C	A	A	C	C	G	T	C	G	C	G	Hap3	1.45385	Susceptible
ICC3421	A	T	C	G	T	C	C	A	A	C	C	G	T	C	G	C	G	Hap3	1.73737	Susceptible
ICC13524	A	T	C	G	T	C	C	A	A	C	C	G	T	C	G	C	G	Hap3	1.55205	Susceptible
ICC1052	A	T	C	G	T	C	C	A	A	C	C	G	T	C	G	C	G	Hap3	1.87398	Susceptible
ICC8607	A	T	T	G	T	C	C	G	A	C	C	G	T	C	G	C	G	Hap4	1.98796	Highly susceptible
ICC12726	A	T	T	G	T	C	C	G	A	C	C	G	T	C	G	C	G	Hap4	2.66108	Highly susceptible
ICC12537	A	T	T	G	T	C	C	G	A	C	C	G	T	C	G	C	G	Hap4	2.45463	Highly susceptible
ICC12928	A	T	T	G	T	C	C	G	A	C	C	G	T	C	G	C	G	Hap4	3.1514	Highly susceptible
ICC12866	A	T	T	G	T	C	C	G	A	C	C	G	T	C	G	C	G	Hap4	3.23995	Highly susceptible
ICC12851	A	T	T	G	T	C	C	G	A	C	C	G	T	C	G	C	G	Hap4	3.339	Highly susceptible
ICC12654	A	T	T	G	T	C	C	G	A	C	C	G	T	C	G	C	G	Hap4	3.1851	Highly susceptible
ICC12824	A	T	T	G	T	C	C	G	A	C	C	G	T	C	G	C	G	Hap4	3.27438	Highly susceptible

## Sheet: Sheet2
Chrom_Pos	7_32774131	7_32774258	7_32774288	7_32774329	7_32774341	7_32774407	7_32774440	7_32774534	7_32774890	7_32774901	7_32774917	7_32775209	7_32775385	7_32775392	7_32775666	7_32775882	7_32775927	7_32776040	7_32776146	7_32776361	7_32776362	7_32776363	7_32776364	7_32776507	7_32776784	7_32776824	7_32776944	7_32777056	7_32777120	7_32777271	Sequence	Haplotype ID	vALUES
Alleles	T/C	T/A	C/A	C/T	C/A	A/G	A/G	A/G	T/A	C/T	G/A	T/G	C/A	C/T	G/A	A/G	C/T	C/T	G/T	T/C	T/C	T/C	T/C	T/G	T/C	T/C	C/T	G/A	C/A	G/A	##	##			ICC283	ICC10341	2.84837	2.84191	2.84667	1.19886	2.02276
ICC283	T	T	C	C	C	A	A	A	T	C	G	T	C	C	G	A	C	C	G	T	T	T	T	T	T	T	C	G	C	G	TTCCCAAATCGTCCGACCGTTTTTTTCGCG	Hap1	0.902559		ICC1923	ICC10393	4.34955	4.39581	4.37167	0.965535	2.6686
ICC1923	T	T	C	C	C	A	A	A	T	C	G	T	C	C	G	A	C	C	G	T	T	T	T	T	T	T	C	G	C	G	TTCCCAAATCGTCCGACCGTTTTTTTCGCG	Hap1	0.959072		ICC2210	ICC10399	1.90104	1.93653	1.92	0.922757	1.42138
ICC2210	T	T	C	C	C	A	A	A	T	C	G	T	C	C	G	A	C	C	G	T	T	T	T	T	T	T	C	G	C	G	TTCCCAAATCGTCCGACCGTTTTTTTCGCG	Hap1	0.982385		ICC67	ICC1052	2.5885	2.64996	2.62	1.12796	1.87398
ICC67	T	T	C	C	C	A	A	A	T	C	G	T	C	C	G	A	C	C	G	T	T	T	T	T	T	T	C	G	C	G	TTCCCAAATCGTCCGACCGTTTTTTTCGCG	Hap1	1.02405		ICC1710	ICC10755	2.90306	2.83072	2.86667	1.09213	1.9794
ICC1710	T	T	C	C	C	A	A	A	T	C	G	T	C	C	G	A	C	C	G	T	T	T	T	T	T	T	C	G	C	G	TTCCCAAATCGTCCGACCGTTTTTTTCGCG	Hap1	1.08036		ICC5337	ICC1083	1.42738	1.74067	1.58667	1.04143	1.31405
ICC5337	T	T	C	C	C	A	A	A	T	C	G	T	C	C	G	A	C	C	G	T	T	T	T	T	T	T	C	G	C	G	TTCCCAAATCGTCCGACCGTTTTTTTCGCG	Hap1	1.08146		ICC1083	ICC10885	2.73557	2.72564	2.73	1.05782	1.89391
ICC1083	T	T	C	C	C	A	A	A	T	C	G	T	C	C	G	A	C	C	G	T	T	T	T	T	T	T	C	G	C	G	TTCCCAAATCGTCCGACCGTTTTTTTCGCG	Hap1	1.09105		ICC11198	ICC10945	4.4155	4.46012	4.43667	1.00278	2.71972
ICC11198	T	T	C	C	C	A	A	A	T	C	G	T	C	C	G	A	C	C	G	T	T	T	T	T	T	T	C	G	C	G	TTCCCAAATCGTCCGACCGTTTTTTTCGCG	Hap1	1.12992		ICC4841	ICC1098	2.22189	1.46031	1.84333	1.00278	1.42305
ICC4841	T	T	C	C	C	A	A	A	T	C	G	T	C	C	G	A	C	C	G	T	T	T	T	T	T	T	C	G	C	G	TTCCCAAATCGTCCGACCGTTTTTTTCGCG	Hap1	1.13084		ICC11627	ICC11121	1.92116	1.94507	1.935	1.02004	1.47752
ICC11627	T	T	C	C	C	A	A	A	T	C	G	T	C	C	G	A	C	C	G	T	T	T	T	T	T	T	C	G	C	G	TTCCCAAATCGTCCGACCGTTTTTTTCGCG	Hap1	1.16906		ICC4533	ICC11198	1.97059	1.9355	1.95333	1.05891	1.50612
ICC4533	T	T	C	C	C	A	A	A	T	C	G	T	C	C	G	A	C	C	G	T	T	T	T	T	T	T	C	G	C	G	TTCCCAAATCGTCCGACCGTTTTTTTCGCG	Hap1	1.17596		ICC11121	ICC11284	4.62041	4.62275	4.62167	1.10744	2.86455
ICC11121	T	T	C	C	C	A	A	A	T	C	G	T	C	C	G	A	C	C	G	T	T	T	T	T	T	T	C	G	C	G	TTCCCAAATCGTCCGACCGTTTTTTTCGCG	Hap1	1.1804		ICC1715	ICC11378	2.02817	2.06027	2.04333	1.13947	1.5914
ICC1715	T	T	C	C	C	A	A	A	T	C	G	T	C	C	G	A	C	C	G	T	T	T	T	T	T	T	C	G	C	G	TTCCCAAATCGTCCGACCGTTTTTTTCGCG	Hap1	1.19049		ICC16487	ICC11584	1.78599	1.79743	1.79	1.03372	1.41186
ICC16487	T	T	C	C	C	A	A	A	T	C	G	T	C	C	G	A	C	C	G	T	T	T	T	T	T	T	C	G	C	G	TTCCCAAATCGTCCGACCGTTTTTTTCGCG	Hap1	1.20499		ICC1356	ICC1161	1.42536	2.78065	2.10333	0.980518	1.54193
ICC1356	T	T	C	C	C	A	A	A	T	C	G	T	C	C	G	A	C	C	G	T	T	T	T	T	T	T	C	G	C	G	TTCCCAAATCGTCCGACCGTTTTTTTCGCG	Hap1	1.21396		ICC1882	ICC11627	2.27966	2.22782	2.25333	0.986272	1.6198
ICC1882	T	T	C	C	C	A	A	A	T	C	G	T	C	C	G	A	C	C	G	T	T	T	T	T	T	T	C	G	C	G	TTCCCAAATCGTCCGACCGTTTTTTTCGCG	Hap1	1.22676		ICC2065	ICC1164	2.20837	3.06174	2.635	1.13208	1.88354
ICC2065	T	T	C	C	C	A	A	A	T	C	G	T	C	C	G	A	C	C	G	T	T	T	T	T	T	T	C	G	C	G	TTCCCAAATCGTCCGACCGTTTTTTTCGCG	Hap1	1.23465		ICC2629	ICC11664	1.46028	1.4788	1.47167	0.944255	1.20796
ICC2629	T	T	C	C	C	A	A	A	T	C	G	T	C	C	G	A	C	C	G	T	T	T	T	T	T	T	C	G	C	G	TTCCCAAATCGTCCGACCGTTTTTTTCGCG	Hap1	1.27858		ICC7867	ICC11764	2.92954	2.95631	2.94333	1.1424	2.04287
ICC7867	T	T	C	C	C	A	A	A	T	C	G	T	C	C	G	A	C	C	G	T	T	T	T	T	T	T	C	G	C	G	TTCCCAAATCGTCCGACCGTTTTTTTCGCG	Hap1	1.28153		ICC15612	ICC1180	2.34009	2.50322	2.42167	1.08985	1.75576
ICC15612	T	T	C	C	C	A	A	A	T	C	G	T	C	C	G	A	C	C	G	T	T	T	T	T	T	T	C	G	C	G	TTCCCAAATCGTCCGACCGTTTTTTTCGCG	Hap1	1.29072		ICC7441	ICC11879	1.76798	1.73613	1.74833	1.11015	1.42924
ICC7441	T	T	C	C	C	A	A	A	T	C	G	T	C	C	G	A	C	C	G	T	T	T	T	T	T	T	C	G	C	G	TTCCCAAATCGTCCGACCGTTTTTTTCGCG	Hap1	1.31319		ICC4593	ICC1194	1.63465	3.24593	2.44	1.16477	1.80238
ICC4593	T	T	C	C	C	A	A	A	T	C	G	T	C	C	G	A	C	C	G	T	T	T	T	T	T	T	C	G	C	G	TTCCCAAATCGTCCGACCGTTTTTTTCGCG	Hap1	1.32068		ICC1194	ICC11944	2.2609	2.30894	2.285	1.05283	1.66891
ICC1194	T	T	C	C	C	A	A	A	T	C	G	T	C	C	G	A	C	C	G	T	T	T	T	T	T	T	C	G	C	G	TTCCCAAATCGTCCGACCGTTTTTTTCGCG	Hap1	1.34253		ICC3631	ICC12028	1.66181	1.6569	1.65667	1.13393	1.3953
ICC3631	T	T	C	C	C	A	A	A	T	C	G	T	C	C	G	A	C	C	G	T	T	T	T	T	T	T	C	G	C	G	TTCCCAAATCGTCCGACCGTTTTTTTCGCG	Hap1	1.35313		ICC12299	ICC12037	2.4236	2.44807	2.43667	1.08182	1.75924
ICC12299	T	T	C	C	C	A	A	A	T	C	G	T	C	C	G	A	C	C	G	T	T	T	T	T	T	T	C	G	C	G	TTCCCAAATCGTCCGACCGTTTTTTTCGCG	Hap1	1.37031		ICC8621	ICC1205	1.9179	1.83444	1.87667	1.03502	1.45584
ICC8621	T	T	C	C	C	A	A	A	T	C	G	T	C	C	G	A	C	C	G	T	T	T	T	T	T	T	C	G	C	G	TTCCCAAATCGTCCGACCGTTTTTTTCGCG	Hap1	1.3803		ICC15868	ICC12155	2.00277	2.05844	2.03167	0.973135	1.5024
ICC15868	T	T	C	C	C	A	A	A	T	C	G	T	C	C	G	A	C	C	G	T	T	T	T	T	T	T	C	G	C	G	TTCCCAAATCGTCCGACCGTTTTTTTCGCG	Hap1	1.39611		ICC2263	ICC12299	2.22747	2.27183	2.25	1.04262	1.64631
ICC2263	T	T	C	C	C	A	A	A	T	C	G	T	C	C	A	A	C	C	G	T	T	T	T	T	T	T	C	G	A	G	TTCCCAAATCGTCCAACCGTTTTTTTCGAG	Hap2	0.905618		ICC14669	ICC1230	2.69087	2.96468	2.83	1.08572	1.95786
ICC14669	T	T	C	C	C	A	A	A	T	C	G	T	C	C	A	A	C	C	G	T	T	T	T	T	T	T	C	G	A	G	TTCCCAAATCGTCCAACCGTTTTTTTCGAG	Hap2	1.01855		ICC16374	ICC12307	2.60271	2.61969	2.61167	1.05695	1.83431
ICC16374	T	T	C	C	C	A	A	A	T	C	G	T	C	C	A	A	C	C	G	T	T	T	T	T	T	T	C	G	A	G	TTCCCAAATCGTCCAACCGTTTTTTTCGAG	Hap2	1.04233		ICC14402	ICC12328	2.36726	2.3847	2.37333	1.00364	1.68849
ICC14402	T	T	C	C	C	A	A	A	T	C	G	T	C	C	A	A	C	C	G	T	T	T	T	T	T	T	C	G	A	G	TTCCCAAATCGTCCAACCGTTTTTTTCGAG	Hap2	1.07022		ICC506	ICC12492	1.87979	1.90116	1.89	1.05066	1.47033
ICC506	T	T	C	C	C	A	A	A	T	C	G	T	C	C	A	A	C	C	G	T	T	T	T	T	T	T	C	G	A	G	TTCCCAAATCGTCCAACCGTTTTTTTCGAG	Hap2	1.08625		ICC13219	ICC12537	3.91164	3.89158	3.90333	1.00592	2.45463
ICC13219	T	T	C	C	C	A	A	A	T	C	G	T	C	C	A	A	C	C	G	T	T	T	T	T	T	T	C	G	A	G	TTCCCAAATCGTCCAACCGTTTTTTTCGAG	Hap2	1.12302		ICC637	ICC12654	5.25119	5.21365	5.23333	1.13686	3.1851
ICC637	T	T	C	C	C	A	A	A	T	C	G	T	C	C	A	A	C	C	G	T	T	T	T	T	T	T	C	G	A	G	TTCCCAAATCGTCCAACCGTTTTTTTCGAG	Hap2	1.1244		ICC2919	ICC12726	4.40397	4.37222	4.38833	0.933832	2.66108
ICC2919	T	T	C	C	C	A	A	A	T	C	G	T	C	C	A	A	C	C	G	T	T	T	T	T	T	T	C	G	A	G	TTCCCAAATCGTCCAACCGTTTTTTTCGAG	Hap2	1.1365		ICC3325	ICC12824	5.49592	5.52709	5.51167	1.03708	3.27438
ICC3325	T	T	C	C	C	A	A	A	T	C	G	T	C	C	A	A	C	C	G	T	T	T	T	T	T	T	C	G	A	G	TTCCCAAATCGTCCAACCGTTTTTTTCGAG	Hap2	1.14179		ICC4567	ICC12851	5.68363	5.67896	5.68	0.997998	3.339
ICC4567	T	T	C	C	C	A	A	A	T	C	G	T	C	C	A	A	C	C	G	T	T	T	T	T	T	T	C	G	A	G	TTCCCAAATCGTCCAACCGTTTTTTTCGAG	Hap2	1.14294		ICC3946	ICC12866	5.49016	5.50391	5.49667	0.983232	3.23995
ICC3946	T	T	C	C	C	A	A	A	T	C	G	T	C	C	A	A	C	C	G	T	T	T	T	T	T	T	C	G	A	G	TTCCCAAATCGTCCAACCGTTTTTTTCGAG	Hap2	1.14554		ICC6816	ICC12916	5.03881	5.17234	5.10667	0.938392	3.02253
ICC6816	T	T	C	C	C	A	A	A	T	C	G	T	C	C	A	A	C	C	G	T	T	T	T	T	T	T	C	G	A	G	TTCCCAAATCGTCCAACCGTTTTTTTCGAG	Hap2	1.16839		ICC14831	ICC12928	5.24474	5.26619	5.25333	1.04946	3.1514
ICC14831	T	T	C	C	C	A	A	A	T	C	G	T	C	C	A	A	C	C	G	T	T	T	T	T	T	T	C	G	A	G	TTCCCAAATCGTCCAACCGTTTTTTTCGAG	Hap2	1.1953		ICC13441	ICC12947	2.14974	2.1622	2.15667	1.1335	1.64508
ICC13441	T	T	C	C	C	A	A	A	T	C	G	T	C	C	A	A	C	C	G	T	T	T	T	T	T	T	C	G	A	G	TTCCCAAATCGTCCAACCGTTTTTTTCGAG	Hap2	1.19651		ICC5434	ICC13077	3.48103	3.51502	3.49667	1.19158	2.34412
ICC5434	T	T	C	C	C	A	A	A	T	C	G	T	C	C	A	A	C	C	G	T	T	T	T	T	T	T	C	G	A	G	TTCCCAAATCGTCCAACCGTTTTTTTCGAG	Hap2	1.21995		ICC16524	ICC13124	3.02072	2.99319	3.00667	1.01059	2.00863
ICC16524	T	T	C	C	C	A	A	A	T	C	G	T	C	C	A	A	C	C	G	T	T	T	T	T	T	T	C	G	A	G	TTCCCAAATCGTCCAACCGTTTTTTTCGAG	Hap2	1.2314		ICC1180	ICC13187	1.78565	1.82516	1.80833	1.00907	1.4087
ICC1180	T	T	C	C	C	A	A	A	T	C	G	T	C	C	A	A	C	C	G	T	T	T	T	T	T	T	C	G	A	G	TTCCCAAATCGTCCAACCGTTTTTTTCGAG	Hap2	1.2632		ICC16261	ICC13219	1.89423	1.85756	1.875	1.08453	1.47977
ICC16261	T	T	C	C	C	A	A	A	T	C	G	T	C	C	A	A	C	C	G	T	T	T	T	T	T	T	C	G	A	G	TTCCCAAATCGTCCAACCGTTTTTTTCGAG	Hap2	1.38392		ICC1915	ICC13283	3.14964	3.17537	3.16167	1.19386	2.17776
ICC1915	T	T	C	C	C	A	A	A	T	C	G	T	C	C	A	A	C	C	G	T	T	T	T	T	T	T	C	G	C	G	TTCCCAAATCGTCCAACCGTTTTTTTCGCG	Hap3	1.01002		ICC4639	ICC13357	2.78775	2.75671	2.77333	1.21145	1.99239
ICC4639	T	T	C	C	C	A	A	A	T	C	G	T	C	C	A	A	C	C	G	T	T	T	T	T	T	T	C	G	C	G	TTCCCAAATCGTCCAACCGTTTTTTTCGCG	Hap3	1.01163		ICC16269	ICC13441	2.07602	2.10487	2.09	1.04881	1.5694
ICC16269	T	T	C	C	C	A	A	A	T	C	G	T	C	C	A	A	C	C	G	T	T	T	T	T	T	T	C	G	C	G	TTCCCAAATCGTCCAACCGTTTTTTTCGCG	Hap3	1.01585		ICC13628	ICC13461	1.45618	1.48963	1.47167	1.14924	1.31045
ICC13628	T	T	C	C	C	A	A	A	T	C	G	T	C	C	A	A	C	C	G	T	T	T	T	T	T	T	C	G	C	G	TTCCCAAATCGTCCAACCGTTTTTTTCGCG	Hap3	1.04996		ICC8855	ICC13523	1.24665	1.3065	1.27667	1.08192	1.1793
ICC8855	T	T	C	C	C	A	A	A	T	C	G	T	C	C	A	A	C	C	G	T	T	T	T	T	T	T	C	G	C	G	TTCCCAAATCGTCCAACCGTTTTTTTCGCG	Hap3	1.07202		ICC2884	ICC13524	1.91816	1.95468	1.935	1.16911	1.55205
ICC2884	T	T	C	C	C	A	A	A	T	C	G	T	C	C	A	A	C	C	G	T	T	T	T	T	T	T	C	G	C	G	TTCCCAAATCGTCCAACCGTTTTTTTCGCG	Hap3	1.09152		ICC2507	ICC1356	2.45328	1.89379	2.175	0.966403	1.5707
ICC2507	T	T	C	C	C	A	A	A	T	C	G	T	C	C	A	A	C	C	G	T	T	T	T	T	T	T	C	G	C	G	TTCCCAAATCGTCCAACCGTTTTTTTCGCG	Hap3	1.11079		ICC9755	ICC13599	1.81402	1.77247	1.795	1.03936	1.41718
ICC9755	T	T	C	C	C	A	A	A	T	C	G	T	C	C	A	A	C	C	G	T	T	T	T	T	T	T	C	G	C	G	TTCCCAAATCGTCCAACCGTTTTTTTCGCG	Hap3	1.12628		ICC13461	ICC13628	1.39014	1.36144	1.37667	0.940672	1.15867
ICC13461	T	T	C	C	C	A	A	A	T	C	G	T	C	C	A	A	C	C	G	T	T	T	T	T	T	T	C	G	C	G	TTCCCAAATCGTCCAACCGTTTTTTTCGCG	Hap3	1.16572		ICC9643	ICC13764	1.34428	1.37902	1.36167	1.08692	1.22429
ICC9643	T	T	C	C	C	A	A	A	T	C	G	T	C	C	A	A	C	C	G	T	T	T	T	T	T	T	C	G	C	G	TTCCCAAATCGTCCAACCGTTTTTTTCGCG	Hap3	1.17681		ICC7323	ICC13816	1.56466	1.52414	1.54167	1.1183	1.32998
ICC7323	T	T	C	C	C	A	A	A	T	C	G	T	C	C	A	A	C	C	G	T	T	T	T	T	T	T	C	G	C	G	TTCCCAAATCGTCCAACCGTTTTTTTCGCG	Hap3	1.18452		ICC4463	ICC13863	1.66484	1.67162	1.67	0.913963	1.29198
ICC4463	T	T	C	C	C	A	A	A	T	C	G	T	C	C	A	A	C	C	G	T	T	T	T	T	T	T	C	G	C	G	TTCCCAAATCGTCCAACCGTTTTTTTCGCG	Hap3	1.18456		ICC7571	ICC13892	1.92859	1.93596	1.93333	1.05326	1.4933
ICC7571	T	T	C	C	C	A	A	A	T	C	G	T	C	C	A	A	C	C	G	T	T	T	T	T	T	T	C	G	C	G	TTCCCAAATCGTCCAACCGTTTTTTTCGCG	Hap3	1.22534		ICC15510	ICC1392	3.05363	2.73585	2.89333	1.05532	1.97433
ICC15510	T	T	C	C	C	A	A	A	T	C	G	T	C	C	A	A	C	C	G	T	T	T	T	T	T	T	C	G	C	G	TTCCCAAATCGTCCAACCGTTTTTTTCGCG	Hap3	1.24121		ICC3421	ICC1397	2.719	1.94212	2.33167	1.14837	1.74002
ICC3421	T	T	C	C	C	A	A	A	T	C	G	T	C	C	A	A	C	C	G	T	T	T	T	T	T	T	C	G	C	G	TTCCCAAATCGTCCAACCGTTTTTTTCGCG	Hap3	1.2651		ICC13524	ICC1398	2.595	3.21541	2.90333	1.04175	1.97254
ICC13524	T	T	C	C	C	A	A	A	T	C	G	T	C	C	A	A	C	C	G	T	T	T	T	T	T	T	C	G	C	G	TTCCCAAATCGTCCAACCGTTTTTTTCGCG	Hap3	1.32947		ICC1052	ICC14051	1.2106	1.17192	1.19	1.02829	1.10914
ICC1052	T	T	C	C	C	A	A	A	T	C	G	T	C	C	A	A	C	C	G	T	T	T	T	T	T	T	C	G	C	G	TTCCCAAATCGTCCAACCGTTTTTTTCGCG	Hap3	1.34457		ICC8607	ICC14077	1.48002	1.47418	1.47667	0.935569	1.20612
ICC8607	T	T	C	C	C	A	A	A	T	T	G	T	C	C	G	A	C	C	G	T	T	T	T	T	T	T	C	G	C	G	TTCCCAAATTGTCCGACCGTTTTTTTCGCG	Hap4	1.39063		ICC12726	ICC14098	1.81176	1.79614	1.80167	0.989529	1.3956
ICC12726	T	T	C	C	C	A	A	A	T	T	G	T	C	C	G	A	C	C	G	T	T	T	T	T	T	T	C	G	C	G	TTCCCAAATTGTCCGACCGTTTTTTTCGCG	Hap4	1.76687		ICC12537	ICC1431	1.69393	1.70439	1.7	0.974438	1.33722
ICC12537	T	T	C	C	C	A	A	A	T	T	G	T	C	C	G	A	C	C	G	T	T	T	T	T	T	T	C	G	C	G	TTCCCAAATTGTCCGACCGTTTTTTTCGCG	Hap4	1.86724		ICC12928	ICC14402	1.62086	1.65549	1.63667	1.04914	1.3429
ICC12928	T	T	C	C	C	A	A	A	T	T	G	T	C	C	G	A	C	C	G	T	T	T	T	T	T	T	C	G	C	G	TTCCCAAATTGTCCGACCGTTTTTTTCGCG	Hap4	2.04227		ICC12866	ICC14595	2.81693	2.83872	2.82667	0.940454	1.88356
ICC12866	T	T	C	C	C	A	A	A	T	T	G	T	C	C	G	A	C	C	G	T	T	T	T	T	T	T	C	G	C	G	TTCCCAAATTGTCCGACCGTTTTTTTCGCG	Hap4	2.04553		ICC12851	ICC14669	1.49728	1.45914	1.47833	1.02547	1.2519
ICC12851	T	T	C	C	C	A	A	A	T	T	G	T	C	C	G	A	C	C	G	T	T	T	T	T	T	T	C	G	C	G	TTCCCAAATTGTCCGACCGTTTTTTTCGCG	Hap4	2.04934		ICC12654	ICC14778	2.43403	2.45884	2.445	1.12687	1.78594
ICC12654	T	T	C	C	C	A	A	A	T	T	G	T	C	C	G	A	C	C	G	T	T	T	T	T	T	T	C	G	C	G	TTCCCAAATTGTCCGACCGTTTTTTTCGCG	Hap4	2.08094		ICC12824	ICC14799	2.53578	2.59768	2.56833	1.08866	1.82849
ICC12824	T	T	C	C	C	A	A	A	T	T	G	T	C	C	G	A	C	C	G	T	T	T	T	T	T	T	C	G	C	G	TTCCCAAATTGTCCGACCGTTTTTTTCGCG	Hap4	2.25014			ICC14815	1.03214	1.03775	1.03667	1.04425	1.04046
																																				ICC14831	2.39519	2.4078	2.4	0.915266	1.65763
																																				ICC1510	1.32054	1.38045	1.35	1.12003	1.23502
																																				ICC15264	2.33253	2.29916	2.31667	1.15923	1.73795
																																				ICC15294	1.92627	1.89616	1.91167	1.05999	1.48583
																																				ICC15406	1.55181	1.61097	1.58333	1.16216	1.37275
																																				ICC15435	3.10097	3.1286	3.115	1.11558	2.11529
																																				ICC15510	1.82038	1.86456	1.845	1.06271	1.45385
																																				ICC15518	3.89862	3.81782	3.85833	1.21916	2.53875
																																				ICC15567	1.92461	1.95947	1.94167	1.07541	1.50854
																																				ICC15606	1.37334	1.4045	1.39	0.991266	1.19063
																																				ICC15610	2.70329	2.77482	2.73833	1.04772	1.89303
																																				ICC15612	2.40364	2.35273	2.38	1.04164	1.71082
																																				ICC15618	2.42956	2.38573	2.40667	0.896374	1.65152
																																				ICC15697	1.98676	2.07942	2.03333	0.903757	1.46855
																																				ICC15802	2.63109	2.69516	2.665	0.957609	1.8113
																																				ICC15868	2.37574	2.36875	2.37167	0.958478	1.66507
																																				ICC15888	2.79427	2.78821	2.79167	1.11026	1.95096
																																				ICC16207	2.18269	2.13311	2.15667	0.991266	1.57397
																																				ICC16261	2.0092	2.03231	2.02	1.11102	1.56551
																																				ICC16269	1.22483	1.26606	1.245	1.06292	1.15396
																																				ICC16374	1.17467	1.13545	1.155	0.987249	1.07112
																																				ICC16487	2.32987	2.37856	2.35333	1.0575	1.70541
																																				ICC16524	1.48263	1.50554	1.49333	1.0461	1.26971
																																				ICC16796	3.67959	3.71371	3.69667	1.18105	2.43886
																																				ICC16903	3.92538	3.83288	3.88	0.997455	2.43873
																																				ICC1710	1.58991	1.63554	1.61167	1.03231	1.32199
																																				ICC1715	2.2084	2.13765	2.17333	0.969986	1.57166
																																				ICC1882	1.74743	1.79343	1.77333	1.04501	1.40917
																																				ICC1915	1.12113	1.24936	1.18667	1.05576	1.12121
																																				ICC1923	1.26297	1.21785	1.24167	1.02558	1.13362
																																				ICC2065	2.27	2.28043	2.275	1.08171	1.67835
																																				ICC2072	3.09935	3.14597	3.12333	0.999192	2.06126
																																				ICC2210	1.73281	1.78958	1.76167	0.934809	1.34824
																																				ICC2242	1.07	1.08	1.08	0.923517	1.00176
																																				ICC2263	1.08431	1.12094	1.10333	1.03795	1.07064
																																				ICC2277	1.2165	1.19647	1.20833	1.05934	1.13384
																																				ICC2507	1.65003	1.62673	1.64	1.12861	1.38431
																																				ICC2580	1.81147	1.85702	1.83333	0.958803	1.39607
																																				ICC2629	2.0869	2.13843	2.11167	1.10266	1.60716
																																				ICC2720	1.31885	1.33053	1.325	1.02449	1.17474
																																				ICC283	1.42132	1.38329	1.40333	0.955437	1.17939
																																				ICC2884	1.49713	1.45629	1.47667	1.14739	1.31203
																																				ICC2919	1.89516	1.84665	1.87167	1.06347	1.46757
																																				ICC2969	3.5733	3.60742	3.59	1.00093	2.29546
																																				ICC2990	2.33981	2.30802	2.325	1.04186	1.68343
																																				ICC3230	2.2283	2.24706	2.23667	1.0005	1.61858
																																				ICC3325	1.9255	1.90563	1.915	1.00256	1.45878
																																				ICC3362	1.78174	1.80958	1.795	0.980301	1.38765
																																				ICC3421	2.32141	2.2542	2.29	1.18474	1.73737
																																				ICC3512	0.955008	0.990718	0.973333	1.10049	1.03691
																																				ICC3631	1.8294	1.86083	1.84333	1.188	1.51567
																																				ICC3761	3.14021	3.11443	3.12833	1.12199	2.12516
																																				ICC3776	3.49456	3.45074	3.47333	1.0993	2.28631
																																				ICC3946	1.79959	1.84053	1.82	1.10755	1.46377
																																				ICC4182	2.58245	2.56107	2.57	1.0753	1.82265
																																				ICC440	2.20107	2.247	2.22667	0.994089	1.61038
																																				ICC4418	3.20905	3.22887	3.22	1.12144	2.17072
																																				ICC4463	1.90745	1.86493	1.88833	1.17606	1.5322
																																				ICC4495	2.24607	2.27995	2.26167	0.97042	1.61604
																																				ICC4533	2.0004	1.97133	1.98667	1.08453	1.5356
																																				ICC456	2.33372	2.47127	2.40167	1.05283	1.72725
																																				ICC4567	2.01601	1.98716	2.00167	1.06064	1.53116
																																				ICC4593	1.87383	1.91897	1.89667	1.12112	1.50889
																																				ICC4639	1.28672	1.23495	1.26	1.14631	1.20315
																																				ICC4657	2.99437	2.94027	2.96667	1.08942	2.02804
																																				ICC4814	1.4006	1.36544	1.38333	1.0575	1.22041
																																				ICC4841	1.96004	1.98683	1.97167	1.07639	1.52403
																																				ICC4872	1.6927	1.64522	1.66667	1.03871	1.35269
																																				ICC4918	1.63197	1.64899	1.64	0.984861	1.31243
																																				ICC506	1.62162	1.65287	1.63833	1.03068	1.33451
																																				ICC5135	2.40494	2.4352	2.41833	0.894094	1.65621
																																				ICC5337	2.13192	2.15947	2.14667	0.79019	1.46843
																																				ICC5383	3.16382	3.15299	3.16	1.07704	2.11852
																																				ICC5434	2.14182	2.17915	2.16	1.11015	1.63508
																																				ICC5504	2.30007	2.33843	2.32	1.04588	1.68294
																																				ICC5613	3.00468	3.02281	3.01167	1.04751	2.02959
																																				ICC5639	3.84251	3.78988	3.81667	1.02894	2.4228
																																				ICC5845	3.70875	3.64894	3.67833	1.15445	2.41639
																																				ICC5878	3.63076	3.65818	3.645	0.969118	2.30706
																																				ICC5879	4.18433	4.22127	4.20167	1.03155	2.61661
																																				ICC6293	2.84645	2.88753	2.86667	1.11558	1.99112
																																				ICC6306	4.82285	4.86643	4.845	1.01418	2.92959
																																				ICC637	1.90162	1.94594	1.92167	0.939586	1.43063
																																				ICC6537	5.04454	5.0119	5.02833	0.863694	2.94601
																																				ICC6571	4.29605	4.29598	4.29667	1.1107	2.70368
																																				ICC6579	3.90907	3.93708	3.92333	1.01027	2.4668
																																				ICC67	1.41374	1.46836	1.44333	0.979541	1.21144
																																				ICC6802	2.73573	2.72102	2.72833	1.01798	1.87315
																																				ICC6811	4.7004	4.62519	4.66167	1.02319	2.84243
																																				ICC6816	2.26554	2.28758	2.27667	0.898654	1.58766
																																				ICC6874	4.17331	4.22803	4.20167	1.06846	2.63506
																																				ICC6877	1.90259	1.8581	1.88167	1.00495	1.44331
																																				ICC708	2.67643	2.71836	2.69833	1.13643	1.91738
																																				ICC7184	3.02633	3.01189	3.01833	1.07856	2.04845
																																				ICC7255	3.92978	3.87449	3.90333	1.11547	2.5094
																																				ICC7272	2.08374	2.03669	2.06	1.14034	1.60017
																																				ICC7308	3.04086	3.08862	3.065	1.07736	2.07118
																																				ICC7315	4.99077	4.94773	4.97	1.00332	2.98666
																																				ICC7323	2.00542	2.02402	2.01333	1.11308	1.56321
																																				ICC7441	2.50662	2.54165	2.52333	0.964775	1.74405
																																				ICC7554	1.78559	1.73235	1.76	1.02406	1.39203
																																				ICC7571	2.12779	2.17363	2.15	1.07628	1.61314
																																				ICC762	2.45152	2.42004	2.43667	0.998975	1.71782
																																				ICC7668	2.91436	2.86835	2.89167	1.06683	1.97925
																																				ICC7819	2.4535	2.46148	2.45833	1.02156	1.73995
																																				ICC7867	2.01512	1.982	2	0.990832	1.49542
																																				ICC791	3.05876	3.15382	3.10833	1.04371	2.07602
																																				ICC8058	2.34476	2.32422	2.33333	0.888014	1.61067
																																				ICC8151	3.39449	3.38421	3.38833	1.02959	2.20896
																																				ICC8195	4.17377	4.22163	4.19667	1.05934	2.628
																																				ICC8261	1.67778	1.654	1.665	1.0386	1.3518
																																				ICC8318	2.60266	2.61495	2.60833	0.940237	1.77429
																																				ICC8350	5.04792	5.00243	5.02667	1.00028	3.01347
																																				ICC8384	1.82862	1.8262	1.83	0.96206	1.39603
																																				ICC8522	3.47058	3.47827	3.475	0.891271	2.18314
																																				ICC8607	3.00101	2.9889	2.99333	0.982581	1.98796
																																				ICC8621	2.46112	2.50751	2.48333	1.04458	1.76395
																																				ICC867	2.71697	2.75216	2.73333	1.01211	1.87272
																																				ICC8740	2.66703	2.67403	2.67167	1.0449	1.85828
																																				ICC8855	1.00345	1.00059	1.00167	1.17345	1.08756
																																				ICC8950	4.24759	4.27052	4.25833	0.861522	2.55993
																																				ICC9002	4.69469	4.72488	4.70833	1.01548	2.86191
																																				ICC9137	2.1061	2.07443	2.09	1.14631	1.61815
																																				ICC9402	3.82465	3.79987	3.81167	1.07248	2.44207
																																				ICC95	2.23569	2.32129	2.27833	0.91114	1.59474
																																				ICC9586	2.01514	2.05777	2.03667	1.01504	1.52586
																																				ICC9643	2.13974	2.12804	2.13333	1.0373	1.58532
																																				ICC9755	1.91127	1.86847	1.88833	0.984969	1.43665
																																				ICC9848	1.6912	1.72226	1.70833	1.07194	1.39013
																																				ICC9862	2.81305	2.75283	2.78333	1.17486	1.9791
																																				ICC9942	2.46351	2.48821	2.47667	1.15923	1.81795

## Sheet: Sheet3
	E1	E2	E1-2	E3	E1-3
ICC10341	2.84837	2.84191	2.84667	1.19886	2.02276
ICC10393	4.34955	4.39581	4.37167	0.965535	2.6686
ICC10399	1.90104	1.93653	1.92	0.922757	1.42138
ICC1052	2.5885	2.64996	2.62	1.12796	1.87398
ICC10755	2.90306	2.83072	2.86667	1.09213	1.9794
ICC1083	1.42738	1.74067	1.58667	1.04143	1.31405
ICC10885	2.73557	2.72564	2.73	1.05782	1.89391
ICC10945	4.4155	4.46012	4.43667	1.00278	2.71972
ICC1098	2.22189	1.46031	1.84333	1.00278	1.42305
ICC11121	1.92116	1.94507	1.935	1.02004	1.47752
ICC11198	1.97059	1.9355	1.95333	1.05891	1.50612
ICC11284	4.62041	4.62275	4.62167	1.10744	2.86455
ICC11378	2.02817	2.06027	2.04333	1.13947	1.5914
ICC11584	1.78599	1.79743	1.79	1.03372	1.41186
ICC1161	1.42536	2.78065	2.10333	0.980518	1.54193
ICC11627	2.27966	2.22782	2.25333	0.986272	1.6198
ICC1164	2.20837	3.06174	2.635	1.13208	1.88354
ICC11664	1.46028	1.4788	1.47167	0.944255	1.20796
ICC11764	2.92954	2.95631	2.94333	1.1424	2.04287
ICC1180	2.34009	2.50322	2.42167	1.08985	1.75576
ICC11879	1.76798	1.73613	1.74833	1.11015	1.42924
ICC1194	1.63465	3.24593	2.44	1.16477	1.80238
ICC11944	2.2609	2.30894	2.285	1.05283	1.66891
ICC12028	1.66181	1.6569	1.65667	1.13393	1.3953
ICC12037	2.4236	2.44807	2.43667	1.08182	1.75924
ICC1205	1.9179	1.83444	1.87667	1.03502	1.45584
ICC12155	2.00277	2.05844	2.03167	0.973135	1.5024
ICC12299	2.22747	2.27183	2.25	1.04262	1.64631
ICC1230	2.69087	2.96468	2.83	1.08572	1.95786
ICC12307	2.60271	2.61969	2.61167	1.05695	1.83431
ICC12328	2.36726	2.3847	2.37333	1.00364	1.68849
ICC12492	1.87979	1.90116	1.89	1.05066	1.47033
ICC12537	3.91164	3.89158	3.90333	1.00592	2.45463
ICC12654	5.25119	5.21365	5.23333	1.13686	3.1851
ICC12726	4.40397	4.37222	4.38833	0.933832	2.66108
ICC12824	5.49592	5.52709	5.51167	1.03708	3.27438
ICC12851	5.68363	5.67896	5.68	0.997998	3.339
ICC12866	5.49016	5.50391	5.49667	0.983232	3.23995
ICC12916	5.03881	5.17234	5.10667	0.938392	3.02253
ICC12928	5.24474	5.26619	5.25333	1.04946	3.1514
ICC12947	2.14974	2.1622	2.15667	1.1335	1.64508
ICC13077	3.48103	3.51502	3.49667	1.19158	2.34412
ICC13124	3.02072	2.99319	3.00667	1.01059	2.00863
ICC13187	1.78565	1.82516	1.80833	1.00907	1.4087
ICC13219	1.89423	1.85756	1.875	1.08453	1.47977
ICC13283	3.14964	3.17537	3.16167	1.19386	2.17776
ICC13357	2.78775	2.75671	2.77333	1.21145	1.99239
ICC13441	2.07602	2.10487	2.09	1.04881	1.5694
ICC13461	1.45618	1.48963	1.47167	1.14924	1.31045
ICC13523	1.24665	1.3065	1.27667	1.08192	1.1793
ICC13524	1.91816	1.95468	1.935	1.16911	1.55205
ICC1356	2.45328	1.89379	2.175	0.966403	1.5707
ICC13599	1.81402	1.77247	1.795	1.03936	1.41718
ICC13628	1.39014	1.36144	1.37667	0.940672	1.15867
ICC13764	1.34428	1.37902	1.36167	1.08692	1.22429
ICC13816	1.56466	1.52414	1.54167	1.1183	1.32998
ICC13863	1.66484	1.67162	1.67	0.913963	1.29198
ICC13892	1.92859	1.93596	1.93333	1.05326	1.4933
ICC1392	3.05363	2.73585	2.89333	1.05532	1.97433
ICC1397	2.719	1.94212	2.33167	1.14837	1.74002
ICC1398	2.595	3.21541	2.90333	1.04175	1.97254
ICC14051	1.2106	1.17192	1.19	1.02829	1.10914
ICC14077	1.48002	1.47418	1.47667	0.935569	1.20612
ICC14098	1.81176	1.79614	1.80167	0.989529	1.3956
ICC1431	1.69393	1.70439	1.7	0.974438	1.33722
ICC14402	1.62086	1.65549	1.63667	1.04914	1.3429
ICC14595	2.81693	2.83872	2.82667	0.940454	1.88356
ICC14669	1.49728	1.45914	1.47833	1.02547	1.2519
ICC14778	2.43403	2.45884	2.445	1.12687	1.78594
ICC14799	2.53578	2.59768	2.56833	1.08866	1.82849
ICC14815	1.03214	1.03775	1.03667	1.04425	1.04046
ICC14831	2.39519	2.4078	2.4	0.915266	1.65763
ICC1510	1.32054	1.38045	1.35	1.12003	1.23502
ICC15264	2.33253	2.29916	2.31667	1.15923	1.73795
ICC15294	1.92627	1.89616	1.91167	1.05999	1.48583
ICC15406	1.55181	1.61097	1.58333	1.16216	1.37275
ICC15435	3.10097	3.1286	3.115	1.11558	2.11529
ICC15510	1.82038	1.86456	1.845	1.06271	1.45385
ICC15518	3.89862	3.81782	3.85833	1.21916	2.53875
ICC15567	1.92461	1.95947	1.94167	1.07541	1.50854
ICC15606	1.37334	1.4045	1.39	0.991266	1.19063
ICC15610	2.70329	2.77482	2.73833	1.04772	1.89303
ICC15612	2.40364	2.35273	2.38	1.04164	1.71082
ICC15618	2.42956	2.38573	2.40667	0.896374	1.65152
ICC15697	1.98676	2.07942	2.03333	0.903757	1.46855
ICC15802	2.63109	2.69516	2.665	0.957609	1.8113
ICC15868	2.37574	2.36875	2.37167	0.958478	1.66507
ICC15888	2.79427	2.78821	2.79167	1.11026	1.95096
ICC16207	2.18269	2.13311	2.15667	0.991266	1.57397
ICC16261	2.0092	2.03231	2.02	1.11102	1.56551
ICC16269	1.22483	1.26606	1.245	1.06292	1.15396
ICC16374	1.17467	1.13545	1.155	0.987249	1.07112
ICC16487	2.32987	2.37856	2.35333	1.0575	1.70541
ICC16524	1.48263	1.50554	1.49333	1.0461	1.26971
ICC16796	3.67959	3.71371	3.69667	1.18105	2.43886
ICC16903	3.92538	3.83288	3.88	0.997455	2.43873
ICC1710	1.58991	1.63554	1.61167	1.03231	1.32199
ICC1715	2.2084	2.13765	2.17333	0.969986	1.57166
ICC1882	1.74743	1.79343	1.77333	1.04501	1.40917
ICC1915	1.12113	1.24936	1.18667	1.05576	1.12121
ICC1923	1.26297	1.21785	1.24167	1.02558	1.13362
ICC2065	2.27	2.28043	2.275	1.08171	1.67835
ICC2072	3.09935	3.14597	3.12333	0.999192	2.06126
ICC2210	1.73281	1.78958	1.76167	0.934809	1.34824
ICC2242	1.07	1.08	1.08	0.923517	1.00176
ICC2263	1.08431	1.12094	1.10333	1.03795	1.07064
ICC2277	1.2165	1.19647	1.20833	1.05934	1.13384
ICC2507	1.65003	1.62673	1.64	1.12861	1.38431
ICC2580	1.81147	1.85702	1.83333	0.958803	1.39607
ICC2629	2.0869	2.13843	2.11167	1.10266	1.60716
ICC2720	1.31885	1.33053	1.325	1.02449	1.17474
ICC283	1.42132	1.38329	1.40333	0.955437	1.17939
ICC2884	1.49713	1.45629	1.47667	1.14739	1.31203
ICC2919	1.89516	1.84665	1.87167	1.06347	1.46757
ICC2969	3.5733	3.60742	3.59	1.00093	2.29546
ICC2990	2.33981	2.30802	2.325	1.04186	1.68343
ICC3230	2.2283	2.24706	2.23667	1.0005	1.61858
ICC3325	1.9255	1.90563	1.915	1.00256	1.45878
ICC3362	1.78174	1.80958	1.795	0.980301	1.38765
ICC3421	2.32141	2.2542	2.29	1.18474	1.73737
ICC3512	0.955008	0.990718	0.973333	1.10049	1.03691
ICC3631	1.8294	1.86083	1.84333	1.188	1.51567
ICC3761	3.14021	3.11443	3.12833	1.12199	2.12516
ICC3776	3.49456	3.45074	3.47333	1.0993	2.28631
ICC3946	1.79959	1.84053	1.82	1.10755	1.46377
ICC4182	2.58245	2.56107	2.57	1.0753	1.82265
ICC440	2.20107	2.247	2.22667	0.994089	1.61038
ICC4418	3.20905	3.22887	3.22	1.12144	2.17072
ICC4463	1.90745	1.86493	1.88833	1.17606	1.5322
ICC4495	2.24607	2.27995	2.26167	0.97042	1.61604
ICC4533	2.0004	1.97133	1.98667	1.08453	1.5356
ICC456	2.33372	2.47127	2.40167	1.05283	1.72725
ICC4567	2.01601	1.98716	2.00167	1.06064	1.53116
ICC4593	1.87383	1.91897	1.89667	1.12112	1.50889
ICC4639	1.28672	1.23495	1.26	1.14631	1.20315
ICC4657	2.99437	2.94027	2.96667	1.08942	2.02804
ICC4814	1.4006	1.36544	1.38333	1.0575	1.22041
ICC4841	1.96004	1.98683	1.97167	1.07639	1.52403
ICC4872	1.6927	1.64522	1.66667	1.03871	1.35269
ICC4918	1.63197	1.64899	1.64	0.984861	1.31243
ICC506	1.62162	1.65287	1.63833	1.03068	1.33451
ICC5135	2.40494	2.4352	2.41833	0.894094	1.65621
ICC5337	2.13192	2.15947	2.14667	0.79019	1.46843
ICC5383	3.16382	3.15299	3.16	1.07704	2.11852
ICC5434	2.14182	2.17915	2.16	1.11015	1.63508
ICC5504	2.30007	2.33843	2.32	1.04588	1.68294
ICC5613	3.00468	3.02281	3.01167	1.04751	2.02959
ICC5639	3.84251	3.78988	3.81667	1.02894	2.4228
ICC5845	3.70875	3.64894	3.67833	1.15445	2.41639
ICC5878	3.63076	3.65818	3.645	0.969118	2.30706
ICC5879	4.18433	4.22127	4.20167	1.03155	2.61661
ICC6293	2.84645	2.88753	2.86667	1.11558	1.99112
ICC6306	4.82285	4.86643	4.845	1.01418	2.92959
ICC637	1.90162	1.94594	1.92167	0.939586	1.43063
ICC6537	5.04454	5.0119	5.02833	0.863694	2.94601
ICC6571	4.29605	4.29598	4.29667	1.1107	2.70368
ICC6579	3.90907	3.93708	3.92333	1.01027	2.4668
ICC67	1.41374	1.46836	1.44333	0.979541	1.21144
ICC6802	2.73573	2.72102	2.72833	1.01798	1.87315
ICC6811	4.7004	4.62519	4.66167	1.02319	2.84243
ICC6816	2.26554	2.28758	2.27667	0.898654	1.58766
ICC6874	4.17331	4.22803	4.20167	1.06846	2.63506
ICC6877	1.90259	1.8581	1.88167	1.00495	1.44331
ICC708	2.67643	2.71836	2.69833	1.13643	1.91738
ICC7184	3.02633	3.01189	3.01833	1.07856	2.04845
ICC7255	3.92978	3.87449	3.90333	1.11547	2.5094
ICC7272	2.08374	2.03669	2.06	1.14034	1.60017
ICC7308	3.04086	3.08862	3.065	1.07736	2.07118
ICC7315	4.99077	4.94773	4.97	1.00332	2.98666
ICC7323	2.00542	2.02402	2.01333	1.11308	1.56321
ICC7441	2.50662	2.54165	2.52333	0.964775	1.74405
ICC7554	1.78559	1.73235	1.76	1.02406	1.39203
ICC7571	2.12779	2.17363	2.15	1.07628	1.61314
ICC762	2.45152	2.42004	2.43667	0.998975	1.71782
ICC7668	2.91436	2.86835	2.89167	1.06683	1.97925
ICC7819	2.4535	2.46148	2.45833	1.02156	1.73995
ICC7867	2.01512	1.982	2	0.990832	1.49542
ICC791	3.05876	3.15382	3.10833	1.04371	2.07602
ICC8058	2.34476	2.32422	2.33333	0.888014	1.61067
ICC8151	3.39449	3.38421	3.38833	1.02959	2.20896
ICC8195	4.17377	4.22163	4.19667	1.05934	2.628
ICC8261	1.67778	1.654	1.665	1.0386	1.3518
ICC8318	2.60266	2.61495	2.60833	0.940237	1.77429
ICC8350	5.04792	5.00243	5.02667	1.00028	3.01347
ICC8384	1.82862	1.8262	1.83	0.96206	1.39603
ICC8522	3.47058	3.47827	3.475	0.891271	2.18314
ICC8607	3.00101	2.9889	2.99333	0.982581	1.98796
ICC8621	2.46112	2.50751	2.48333	1.04458	1.76395
ICC867	2.71697	2.75216	2.73333	1.01211	1.87272
ICC8740	2.66703	2.67403	2.67167	1.0449	1.85828
ICC8855	1.00345	1.00059	1.00167	1.17345	1.08756
ICC8950	4.24759	4.27052	4.25833	0.861522	2.55993
ICC9002	4.69469	4.72488	4.70833	1.01548	2.86191
ICC9137	2.1061	2.07443	2.09	1.14631	1.61815
ICC9402	3.82465	3.79987	3.81167	1.07248	2.44207
ICC95	2.23569	2.32129	2.27833	0.91114	1.59474
ICC9586	2.01514	2.05777	2.03667	1.01504	1.52586
ICC9643	2.13974	2.12804	2.13333	1.0373	1.58532
ICC9755	1.91127	1.86847	1.88833	0.984969	1.43665
ICC9848	1.6912	1.72226	1.70833	1.07194	1.39013
ICC9862	2.81305	2.75283	2.78333	1.17486	1.9791
ICC9942	2.46351	2.48821	2.47667	1.15923	1.81795
ICC283	1.42132	1.38329	1.40333	0.955437	1.17939
ICC1923	1.26297	1.21785	1.24167	1.02558	1.13362
ICC2210	1.73281	1.78958	1.76167	0.934809	1.34824
ICC67	1.41374	1.46836	1.44333	0.979541	1.21144
ICC1710	1.58991	1.63554	1.61167	1.03231	1.32199
ICC5337	2.13192	2.15947	2.14667	0.79019	1.46843
ICC1083	1.42738	1.74067	1.58667	1.04143	1.31405
ICC11198	1.97059	1.9355	1.95333	1.05891	1.50612
ICC4841	1.96004	1.98683	1.97167	1.07639	1.52403
ICC11627	2.27966	2.22782	2.25333	0.986272	1.6198
ICC4533	2.0004	1.97133	1.98667	1.08453	1.5356
ICC11121	1.92116	1.94507	1.935	1.02004	1.47752
ICC1715	2.2084	2.13765	2.17333	0.969986	1.57166
ICC16487	2.32987	2.37856	2.35333	1.0575	1.70541
ICC1356	2.45328	1.89379	2.175	0.966403	1.5707
ICC1882	1.74743	1.79343	1.77333	1.04501	1.40917
ICC2065	2.27	2.28043	2.275	1.08171	1.67835
ICC2629	2.0869	2.13843	2.11167	1.10266	1.60716
ICC7867	2.01512	1.982	2	0.990832	1.49542
ICC15612	2.40364	2.35273	2.38	1.04164	1.71082
ICC7441	2.50662	2.54165	2.52333	0.964775	1.74405
ICC4593	1.87383	1.91897	1.89667	1.12112	1.50889
ICC1194	1.63465	3.24593	2.44	1.16477	1.80238
ICC3631	1.8294	1.86083	1.84333	1.188	1.51567
ICC12299	2.22747	2.27183	2.25	1.04262	1.64631
ICC8621	2.46112	2.50751	2.48333	1.04458	1.76395
ICC15868	2.37574	2.36875	2.37167	0.958478	1.66507
ICC2263	1.08431	1.12094	1.10333	1.03795	1.07064
ICC14669	1.49728	1.45914	1.47833	1.02547	1.2519
ICC16374	1.17467	1.13545	1.155	0.987249	1.07112
ICC14402	1.62086	1.65549	1.63667	1.04914	1.3429
ICC506	1.62162	1.65287	1.63833	1.03068	1.33451
ICC13219	1.89423	1.85756	1.875	1.08453	1.47977
ICC637	1.90162	1.94594	1.92167	0.939586	1.43063
ICC2919	1.89516	1.84665	1.87167	1.06347	1.46757
ICC3325	1.9255	1.90563	1.915	1.00256	1.45878
ICC4567	2.01601	1.98716	2.00167	1.06064	1.53116
ICC3946	1.79959	1.84053	1.82	1.10755	1.46377
ICC6816	2.26554	2.28758	2.27667	0.898654	1.58766
ICC14831	2.39519	2.4078	2.4	0.915266	1.65763
ICC13441	2.07602	2.10487	2.09	1.04881	1.5694
ICC5434	2.14182	2.17915	2.16	1.11015	1.63508
ICC16524	1.48263	1.50554	1.49333	1.0461	1.26971
ICC1180	2.34009	2.50322	2.42167	1.08985	1.75576
ICC16261	2.0092	2.03231	2.02	1.11102	1.56551
ICC1915	1.12113	1.24936	1.18667	1.05576	1.12121
ICC4639	1.28672	1.23495	1.26	1.14631	1.20315
ICC16269	1.22483	1.26606	1.245	1.06292	1.15396
ICC13628	1.39014	1.36144	1.37667	0.940672	1.15867
ICC8855	1.00345	1.00059	1.00167	1.17345	1.08756
ICC2884	1.49713	1.45629	1.47667	1.14739	1.31203
ICC2507	1.65003	1.62673	1.64	1.12861	1.38431
ICC9755	1.91127	1.86847	1.88833	0.984969	1.43665
ICC13461	1.45618	1.48963	1.47167	1.14924	1.31045
ICC9643	2.13974	2.12804	2.13333	1.0373	1.58532
ICC7323	2.00542	2.02402	2.01333	1.11308	1.56321
ICC4463	1.90745	1.86493	1.88833	1.17606	1.5322
ICC7571	2.12779	2.17363	2.15	1.07628	1.61314
ICC15510	1.82038	1.86456	1.845	1.06271	1.45385
ICC3421	2.32141	2.2542	2.29	1.18474	1.73737
ICC13524	1.91816	1.95468	1.935	1.16911	1.55205
ICC1052	2.5885	2.64996	2.62	1.12796	1.87398
ICC8607	3.00101	2.9889	2.99333	0.982581	1.98796
ICC12726	4.40397	4.37222	4.38833	0.933832	2.66108
ICC12537	3.91164	3.89158	3.90333	1.00592	2.45463
ICC12928	5.24474	5.26619	5.25333	1.04946	3.1514
ICC12866	5.49016	5.50391	5.49667	0.983232	3.23995
ICC12851	5.68363	5.67896	5.68	0.997998	3.339
ICC12654	5.25119	5.21365	5.23333	1.13686	3.1851
ICC12824	5.49592	5.52709	5.51167	1.03708	3.27438
